# Supplementary material for: The immunogenicity database collaborative: a standardized, publicly available database for clinical immunogenicity observations and insights
Source: Front Immunol. 2026 Jun 30;17:1816949. doi: 10.3389/fimmu.2026.1816949 (PMC13365037; doi:10.3389/fimmu.2026.1816949)
Supplement: Supplementary file 2 [file Table1.xlsx]

## Sheet: Licensing
The IDC DB V1 dataset is copyrighted with open licensed via CC BY 4.0.
creativecommons.org/licenses/by/4.0/

## Sheet: in
Manually Audited	Trial ID	Trial External Source	External Source Identifier	Therapeutic Assessed for ADA INN Name	Therapeutic Assessed for ADA Trade name	Therapeutic Assessed for ADA ID	IDC Row identifier	Trial Arm Identifier	Immunogenicity testing	Therapeutic Exposure Status	Trial Arm Description	Trial Arm Timepoint Description	Dosing Description	Therapeutic Dosing Schedule Description	Disease Indication Category	Disease Indication Description	Co-administered drugs	Patient Population	Trial Start Date	Trial End Date	Therapeutic Route of Administration	Immunogenicity Assessment Reported Up To (Days)	Number of Patients analyzed for ADA	Number of ADA+ patients	Prevalence of ADA+ patients	ADA detection assay used	ADA assay sensitivity or calculation	Number of patients analyzed for ADA titers	Average ADA titers	nADAs detected	Number of patients analyzed for nADAs titers	Average nADA's titers	Number of patients analyzed for nADA	Number of patients with nADAs	Percentage nADA+ patients reported	Percentage of patients with hypersensitivity or injection site reactions	ADA interpreted to impact PK	ADA interpreted to impact Efficacy	Prospective or Retrospective	Randomized or Not Randomized	Trial Blinding Type	Therapeutic Comparator	Trial Primary Endpoint	cohort_group_id	cohort_ADA	max_ADA_time	N_at_max_ADA	trial_group_id	trial_ADA
FALSE	CT0001	EU Clinical Trials Register	2004-001236-23	Efalizumab	RAPTIVA	PR_0127	CT0001_A1_001	1	Anti-Efalizumab Antibodies	Therapeutic Naive	Experimental: efalizumab	First (ft) period-baseline (week 0)	Subjects entered the first treatment (ft) period, during which they received 12 weeks of treatment with open-label efalizumab (1.0 mg/kg given once weekly by_x000D_ subcutaneous injection, with an initial conditioning dose of 0.7 mg/kg administered once at week 1)	Efalizumab 0.7 mg/kg sc at week 1_x000D_ efalizumab 1 mg/kg sc qw till week 12	Inflammation and autoimmunity	Plaque Psoriasis	None	Main inclusion criteria were discontinuation of systemic psoriasis therapies before Study Day 0 (SD 0, defined as the day of first administration of trial medication), discontinuation of investigational treatments and biologicals other than efalizumab at specified times before SD 0, written informed consent and (where appropriate) agreement to use adequate contraception throughout the trial and f…	38334	2007-01-25	Subcutaneous	0	286	0	0	NA	NA	NA	NA	NA	NA	NA	NA	NA	NA	NA	NA	NA	Prospective	Not Randomized	Open Label	NA	Physicianâ€™s Global Assessment (PGA) ratings of â€œGoodâ€, â€œExcellentâ€ or â€œClearâ€ at FT Week 12	PR_0127_Therapeutic Naive_CT0001_A1	0	First (ft) period-baseline (week 0)	286	PR_0127_Therapeutic Naive_CT0001	0
FALSE	CT0001	EU Clinical Trials Register	2004-001236-23	Efalizumab	RAPTIVA	PR_0127	CT0001_A1_002	1	Anti-Efalizumab Antibodies	Therapeutic Exposed	Experimental: efalizumab	Continuous treatment (ct) period	Ft period responders (those with pga ratings of â€œgoodâ€, â€œexcellentâ€ or â€œclearedâ€ at ft week 12) could choose to receive continuous treatment (ct) with efalizumab on a compassionate basis until commercial drug became available. these subjects had a final follow-up visit 8 weeks after their last ft period visit, which was considered the end of their trial participation	Efalizumab 1 mg/kg sc qw from week 12 to 20	Inflammation and autoimmunity	Plaque Psoriasis	None	Main inclusion criteria were discontinuation of systemic psoriasis therapies before Study Day 0 (SD 0, defined as the day of first administration of trial medication), discontinuation of investigational treatments and biologicals other than efalizumab at specified times before SD 0, written informed consent and (where appropriate) agreement to use adequate contraception throughout the trial and f…	38334	2007-01-25	Subcutaneous	168	480	11	2.3	NA	NA	NA	NA	NA	NA	NA	NA	NA	NA	NA	NA	NA	Prospective	Not Randomized	Open Label	NA	Physicianâ€™s Global Assessment (PGA) ratings of â€œGoodâ€, â€œExcellentâ€ or â€œClearâ€ at FT Week 12	PR_0127_Therapeutic Exposed_CT0001_A1	11.8	Observational (ob) period	85	PR_0127_Therapeutic Exposed_CT0001	11.8
FALSE	CT0001	EU Clinical Trials Register	2004-001236-23	Efalizumab	RAPTIVA	PR_0127	CT0001_A1_003	1	Anti-Efalizumab Antibodies	Therapeutic Exposed	Experimental: efalizumab	Transition treatment (tt) period	Ft period non-responders (those with pga ratings of â€œfairâ€ or worse at ft week 12 or earlier) could enter the transition treatment (tt) period, during which they received 12 weeks of treatment with another medication approved for the treatment of moderate to severe psoriasis, chosen by the investigator or treating physician based on the subjectâ€™s medical and treatment history	Another medication approved for the treatment of moderate to severe psoriasis	Inflammation and autoimmunity	Plaque Psoriasis	None	Main inclusion criteria were discontinuation of systemic psoriasis therapies before Study Day 0 (SD 0, defined as the day of first administration of trial medication), discontinuation of investigational treatments and biologicals other than efalizumab at specified times before SD 0, written informed consent and (where appropriate) agreement to use adequate contraception throughout the trial and f…	38334	2007-01-25	Subcutaneous	168	28	1	7.1	NA	NA	NA	NA	NA	NA	NA	NA	NA	NA	NA	NA	NA	Prospective	Not Randomized	Open Label	NA	Physicianâ€™s Global Assessment (PGA) ratings of â€œGoodâ€, â€œExcellentâ€ or â€œClearâ€ at FT Week 12	PR_0127_Therapeutic Exposed_CT0001_A1	11.8	Observational (ob) period	85	PR_0127_Therapeutic Exposed_CT0001	11.8
FALSE	CT0001	EU Clinical Trials Register	2004-001236-23	Efalizumab	RAPTIVA	PR_0127	CT0001_A1_004	1	Anti-Efalizumab Antibodies	Therapeutic Exposed	Experimental: efalizumab	Observational (ob) period	Subjects who did not wish to receive any anti-psoriatic therapy â€“ regardless of ft period response status â€“ could enter the observational (ob) period, which would last for up to 8 weeks	No anti-psoriatic therapy	Inflammation and autoimmunity	Plaque Psoriasis	None	Main inclusion criteria were discontinuation of systemic psoriasis therapies before Study Day 0 (SD 0, defined as the day of first administration of trial medication), discontinuation of investigational treatments and biologicals other than efalizumab at specified times before SD 0, written informed consent and (where appropriate) agreement to use adequate contraception throughout the trial and f…	38334	2007-01-25	Subcutaneous	168	85	10	11.8	NA	NA	NA	NA	NA	NA	NA	NA	NA	NA	NA	NA	NA	Prospective	Not Randomized	Open Label	NA	Physicianâ€™s Global Assessment (PGA) ratings of â€œGoodâ€, â€œExcellentâ€ or â€œClearâ€ at FT Week 12	PR_0127_Therapeutic Exposed_CT0001_A1	11.8	Observational (ob) period	85	PR_0127_Therapeutic Exposed_CT0001	11.8
FALSE	CT0001	EU Clinical Trials Register	2004-001236-23	Efalizumab	RAPTIVA	PR_0127	CT0001_A1_005	1	Anti-Efalizumab Antibodies	Therapeutic Exposed	Experimental: efalizumab	Re-treatment period	In case of disease recurrence during this period that was more inflammatory than baseline, ft period responders would enter the re-treatment (rt) period, during which they would receive 12 weeks of re-treatment with open-label efalizumab	Efalizumab 1 mg/kg sc qw for 12 weeks	Inflammation and autoimmunity	Plaque Psoriasis	None	Main inclusion criteria were discontinuation of systemic psoriasis therapies before Study Day 0 (SD 0, defined as the day of first administration of trial medication), discontinuation of investigational treatments and biologicals other than efalizumab at specified times before SD 0, written informed consent and (where appropriate) agreement to use adequate contraception throughout the trial and f…	38334	2007-01-25	Subcutaneous	168	69	0	0	NA	NA	NA	NA	NA	NA	NA	NA	NA	NA	NA	NA	NA	Prospective	Not Randomized	Open Label	NA	Physicianâ€™s Global Assessment (PGA) ratings of â€œGoodâ€, â€œExcellentâ€ or â€œClearâ€ at FT Week 12	PR_0127_Therapeutic Exposed_CT0001_A1	11.8	Observational (ob) period	85	PR_0127_Therapeutic Exposed_CT0001	11.8
FALSE	CT0001	EU Clinical Trials Register	2004-001236-23	Efalizumab	RAPTIVA	PR_0127	CT0001_A1_006	1	Anti-Efalizumab Antibodies	Therapeutic Exposed	Experimental: efalizumab	Follow-up period	All subjects were to have a final follow-up visit, which would occur 8 weeks after the last visit of the ft, rt or tt period. subjects of the ob period did not have a follow-up visit	NA	Inflammation and autoimmunity	Plaque Psoriasis	None	Main inclusion criteria were discontinuation of systemic psoriasis therapies before Study Day 0 (SD 0, defined as the day of first administration of trial medication), discontinuation of investigational treatments and biologicals other than efalizumab at specified times before SD 0, written informed consent and (where appropriate) agreement to use adequate contraception throughout the trial and f…	38334	2007-01-25	Subcutaneous	168	112	4	3.6	NA	NA	NA	NA	NA	NA	NA	NA	NA	NA	NA	NA	NA	Prospective	Not Randomized	Open Label	NA	Physicianâ€™s Global Assessment (PGA) ratings of â€œGoodâ€, â€œExcellentâ€ or â€œClearâ€ at FT Week 12	PR_0127_Therapeutic Exposed_CT0001_A1	11.8	Observational (ob) period	85	PR_0127_Therapeutic Exposed_CT0001	11.8
FALSE	CT0002	EU Clinical Trials Register	2004-002815-10	Infliximab	REMICADE	PR_0177	CT0002_A1_001	1	Anti-Infliximab Antibodies	Therapeutic Exposed	Group ii: infliximab + pbo	Treatment period(main study week 30)	Infliximab infusions of 5 mg/kg at weeks 0, 2, 6, 14, and 22, and one or more pbo over-encapsulated tablets daily (the number of tablets equivalent to the number of tablets needed for the dose closest to, but not exceeding, 2.5 mg/kg/day aza) through week 30	Infliximab: 5 mg/kg iv weeks 0, 2, 6, 14, and 22+placebo	Inflammation and autoimmunity	Crohn'S Disease (Cd)	None	Crohnâ€™s disease for at least the previous 6 weeks, with colitis, ileitis, or ileocolitis confirmed by radiography or endoscopy, and were either corticosteroiddependent OR being considered for the second (or more) course of oral systemic corticosteroids (prednisone or equivalent), OR 5-ASA (5-aminosalicylic acid) failures, OR budesonide failures. All patients were naÃ¯ve to immunomodulators and …	38434	2008-11-11	Intravenous	210	105	15	14.2	NA	NA	NA	NA	NA	NA	NA	NA	NA	NA	NA	NA	NA	Prospective	Randomized	Double	Placebo/Sham	The primary objective of the Main Study (Week 30) was to compare the efficacy of infliximab (IFX) + placebo (PBO) over-encapsulated tablets and IFX combined with azathioprine (AZA) with that of AZA + PBO infusions in the treatment of patients with moderate-to-severe Crohnâ€™s disease	PR_0177_Therapeutic Exposed_CT0002_A1	14.2	Treatment period(main study week 30)	105	PR_0177_Therapeutic Exposed_CT0002	8.44623
FALSE	CT0002	EU Clinical Trials Register	2004-002815-10	Infliximab	REMICADE	PR_0177	CT0002_A2_001	2	Anti-Infliximab Antibodies	Therapeutic Exposed	Group iii: infliximab + aza	Treatment period(main study week 30)	Infliximab infusions of 5 mg/kg administered at weeks 0, 2, 6, 14, and 22, and one or more over-encapsulated aza tablets daily (dose closest to, but not exceeding, 2.5 mg/kg/day) through week 30	Infliximab: 5 mg/kg iv weeks 0, 2, 6, 14, and 22_x000D_ aza: 2.5 mg/kg/day po week 30	Inflammation and autoimmunity	Crohn'S Disease (Cd)	Aza	Crohnâ€™s disease for at least the previous 6 weeks, with colitis, ileitis, or ileocolitis confirmed by radiography or endoscopy, and were either corticosteroiddependent OR being considered for the second (or more) course of oral systemic corticosteroids (prednisone or equivalent), OR 5-ASA (5-aminosalicylic acid) failures, OR budesonide failures. All patients were naÃ¯ve to immunomodulators and …	38434	2008-11-11	Intravenous	210	125	1	0.8	NA	NA	NA	NA	NA	NA	NA	NA	NA	NA	NA	NA	NA	Prospective	Randomized	Double	Placebo/Sham	The primary objective of the Main Study (Week 30) was to compare the efficacy of infliximab (IFX) + placebo (PBO) over-encapsulated tablets and IFX combined with azathioprine (AZA) with that of AZA + PBO infusions in the treatment of patients with moderate-to-severe Crohnâ€™s disease	PR_0177_Therapeutic Exposed_CT0002_A2	2.8	Treatment period(extension week 46)	107	PR_0177_Therapeutic Exposed_CT0002	8.44623
FALSE	CT0002	EU Clinical Trials Register	2004-002815-10	Infliximab	REMICADE	PR_0177	CT0002_A1_002	1	Anti-Infliximab Antibodies	Therapeutic Exposed	Group ii: infliximab + pbo	Treatment period(extension week 46)	Infliximab infusions of 5 mg/kg at weeks 0, 2, 6, 14, and 22, and one or more + pbo over-encapsulated tablets daily (the number of tablets equivalent to the number of tablets needed for the dose closest to, but not exceeding, 2.5 mg/kg/day aza) through week 30	Infliximab: 5 mg/kg iv weeks 0, 2, 6, 14, and 22+placebo	Inflammation and autoimmunity	Crohn'S Disease (Cd)	None	Crohnâ€™s disease for at least the previous 6 weeks, with colitis, ileitis, or ileocolitis confirmed by radiography or endoscopy, and were either corticosteroiddependent OR being considered for the second (or more) course of oral systemic corticosteroids (prednisone or equivalent), OR 5-ASA (5-aminosalicylic acid) failures, OR budesonide failures. All patients were naÃ¯ve to immunomodulators and …	38434	2008-11-11	Intravenous	322	93	11	11.8	NA	NA	NA	NA	NA	NA	NA	NA	NA	NA	NA	NA	NA	Prospective	Randomized	Double	Placebo/Sham	The primary objective of the Main Study (Week 30) was to compare the efficacy of infliximab (IFX) + placebo (PBO) over-encapsulated tablets and IFX combined with azathioprine (AZA) with that of AZA + PBO infusions in the treatment of patients with moderate-to-severe Crohnâ€™s disease	PR_0177_Therapeutic Exposed_CT0002_A1	14.2	Treatment period(main study week 30)	105	PR_0177_Therapeutic Exposed_CT0002	8.44623
FALSE	CT0002	EU Clinical Trials Register	2004-002815-10	Infliximab	REMICADE	PR_0177	CT0002_A2_002	2	Anti-Infliximab Antibodies	Therapeutic Exposed	Group iii: infliximab + aza	Treatment period(extension week 46)	Infliximab infusions of 5 mg/kg administered at weeks 0, 2, 6, 14, and 22, and one or more over-encapsulated aza tablets daily (dose closest to, but not exceeding, 2.5 mg/kg/day) through week 30	Infliximab: 5 mg/kg iv weeks 0, 2, 6, 14, and 22_x000D_ aza: 2.5 mg/kg/day po week 30	Inflammation and autoimmunity	Crohn'S Disease (Cd)	Aza	Crohnâ€™s disease for at least the previous 6 weeks, with colitis, ileitis, or ileocolitis confirmed by radiography or endoscopy, and were either corticosteroiddependent OR being considered for the second (or more) course of oral systemic corticosteroids (prednisone or equivalent), OR 5-ASA (5-aminosalicylic acid) failures, OR budesonide failures. All patients were naÃ¯ve to immunomodulators and …	38434	2008-11-11	Intravenous	322	107	3	2.8	NA	NA	NA	NA	NA	NA	NA	NA	NA	NA	NA	NA	NA	Prospective	Randomized	Double	Placebo/Sham	The primary objective of the Main Study (Week 30) was to compare the efficacy of infliximab (IFX) + placebo (PBO) over-encapsulated tablets and IFX combined with azathioprine (AZA) with that of AZA + PBO infusions in the treatment of patients with moderate-to-severe Crohnâ€™s disease	PR_0177_Therapeutic Exposed_CT0002_A2	2.8	Treatment period(extension week 46)	107	PR_0177_Therapeutic Exposed_CT0002	8.44623
FALSE	CT0003	EU Clinical Trials Register	2005-000095-41	Adalimumab	HUMIRA	PR_0003	CT0003_A1_001	1	Anti-Adalimumab Antibodies	Therapeutic Exposed	Experimental: adalimumab	Period w-withdrawal	Period w was at maximum a 52-week period of withdrawal from adalimumab therapy until relapse (pga >=3)	No drug was given	Inflammation and autoimmunity	Psoriasis	None	1. Psoriasis subjects with a PASI >50 at final visit for M02-529 or M03-596_x000D_ 2. Subjects who relapse after Week 24 in M02-538_x000D_ 3. Phase 3 subjects who meet the entry criteria specified in their preceeding Ph 3 protocol_x000D_ 4. Subjects over 18 years of age_x000D_ 5. If female subject is either not of childbearing poteintial, defined as postmenopausal for at least 1 year or surgicall…	38132	2009-06-30	Subcutaneous	2240	590	11	1.9	For immunogenicity, a subject was considered to be AAA+ if the subject had at least 1 AAA+ sample	NA	NA	NA	NA	NA	NA	NA	NA	NA	NA	NA	NA	Prospective	Not Randomized	Open Label	NA	Efficacy variables in Period O:_x000D_ 1. Proportion of subjects achieving PGA of 'clear' or 'minimal' at each visit_x000D_ 2. Proportion of subjects achieving PASI 50/75/90/100 at each visit_x000D_ Efficacy variables in Period W:_x000D_ 1. Proportion of subjects experiencing relapse (PGA >= 3) during Period W_x000D_ 2. Time to relapse_x000D_ 3. Time to loss of PGA 'clear' or 'minimal'_x000D_ 4. …	PR_0003_Therapeutic Exposed_CT0003_A1	10.1	Period r-retreatment-week 0	513	PR_0003_Therapeutic Exposed_CT0003	10.1
FALSE	CT0003	EU Clinical Trials Register	2005-000095-41	Adalimumab	HUMIRA	PR_0003	CT0003_A1_002	1	Anti-Adalimumab Antibodies	Therapeutic Exposed	Experimental: adalimumab	Period r-retreatment-week 0	Adalimumab 40 mg eow sc (after an 80 mg initial dose)	80 mg loading dose_x000D_ 40 mg eow till week 16	Inflammation and autoimmunity	Psoriasis	None	1. Psoriasis subjects with a PASI >50 at final visit for M02-529 or M03-596_x000D_ 2. Subjects who relapse after Week 24 in M02-538_x000D_ 3. Phase 3 subjects who meet the entry criteria specified in their preceeding Ph 3 protocol_x000D_ 4. Subjects over 18 years of age_x000D_ 5. If female subject is either not of childbearing poteintial, defined as postmenopausal for at least 1 year or surgicall…	38132	2009-06-30	Subcutaneous	0	513	52	10.1	For immunogenicity, a subject was considered to be AAA+ if the subject had at least 1 AAA+ sample	NA	NA	NA	NA	NA	NA	NA	NA	NA	NA	NA	NA	Prospective	Not Randomized	Open Label	NA	Efficacy variables in Period O:_x000D_ 1. Proportion of subjects achieving PGA of 'clear' or 'minimal' at each visit_x000D_ 2. Proportion of subjects achieving PASI 50/75/90/100 at each visit_x000D_ Efficacy variables in Period W:_x000D_ 1. Proportion of subjects experiencing relapse (PGA >= 3) during Period W_x000D_ 2. Time to relapse_x000D_ 3. Time to loss of PGA 'clear' or 'minimal'_x000D_ 4. …	PR_0003_Therapeutic Exposed_CT0003_A1	10.1	Period r-retreatment-week 0	513	PR_0003_Therapeutic Exposed_CT0003	10.1
FALSE	CT0003	EU Clinical Trials Register	2005-000095-41	Adalimumab	HUMIRA	PR_0003	CT0003_A1_003	1	Anti-Adalimumab Antibodies	Therapeutic Exposed	Experimental: adalimumab	Period r-retreatment-week 16	Adalimumab 40 mg eow sc (after an 80 mg initial dose)	80 mg loading dose_x000D_ 40 mg eow till week 16	Inflammation and autoimmunity	Psoriasis	None	1. Psoriasis subjects with a PASI >50 at final visit for M02-529 or M03-596_x000D_ 2. Subjects who relapse after Week 24 in M02-538_x000D_ 3. Phase 3 subjects who meet the entry criteria specified in their preceeding Ph 3 protocol_x000D_ 4. Subjects over 18 years of age_x000D_ 5. If female subject is either not of childbearing poteintial, defined as postmenopausal for at least 1 year or surgicall…	38132	2009-06-30	Subcutaneous	112	482	11	2.3	For immunogenicity, a subject was considered to be AAA+ if the subject had at least 1 AAA+ sample	NA	NA	NA	NA	NA	NA	NA	NA	NA	NA	NA	NA	Prospective	Not Randomized	Open Label	NA	Efficacy variables in Period O:_x000D_ 1. Proportion of subjects achieving PGA of 'clear' or 'minimal' at each visit_x000D_ 2. Proportion of subjects achieving PASI 50/75/90/100 at each visit_x000D_ Efficacy variables in Period W:_x000D_ 1. Proportion of subjects experiencing relapse (PGA >= 3) during Period W_x000D_ 2. Time to relapse_x000D_ 3. Time to loss of PGA 'clear' or 'minimal'_x000D_ 4. …	PR_0003_Therapeutic Exposed_CT0003_A1	10.1	Period r-retreatment-week 0	513	PR_0003_Therapeutic Exposed_CT0003	10.1
FALSE	CT0004	EU Clinical Trials Register	2005-002305-23	Alemtuzumab	CAMPATH	PR_0020	CT0004_A1_001	1	Anti-Alemtuzumab Antibodies	Therapeutic Exposed	Sm3 followed by alemtuzumab	Treatment period- 1 month	On day 1, 50 mg sm3 was administered by i.v. infusion, and patients were observed for the next 24 h for adverse effects. the following day, 450 mg was given over 4 h. the first dose of alemtuzumab was administered on day 8. alemtuzumab was administered by daily i.v. infusion. all of the patients received 1 g methylprednisolone i.v. immediately before the first three doses of alemtuzumab to amelio…	Alemtuzumab 120 mg over 5 d_x000D_ sm3 50 mg on day 1_x000D_ sm3 450 mg following day	Neurological	Multiple Sclerosis	Sm3 Decoy Antibody	Male or nonpregnant and nonlactating female patients with relapsing-remitting multiple sclerosis_x000D_ Expanded Disability Status Scale (EDSS) score 0-6.0 (inclusive) at screening visit_x000D_ At least three clinical episodes in the 2 y prior to study entry_x000D_ MRI brain scan compatible with the diagnosis of multiple sclerosis_x000D_ Who met McDonald criteria for the diagnosis of multiple scl…	NA	2010-03-04	Intravenous	30	20	0	0	Enzyme-linked immunosorbent assay	NA	NA	NA	NA	NA	NA	NA	NA	NA	NA	NA	NA	Prospective	NA	NA	NA	Proportion of patients with detectable binding anti-alemtuzumab Abs in serum at 1 mo after the second alemtuzumab cycle	PR_0020_Therapeutic Exposed_CT0004_A1	20	Treatment period- 13 month	20	PR_0020_Therapeutic Exposed_CT0004	20
FALSE	CT0004	EU Clinical Trials Register	2005-002305-23	Alemtuzumab	CAMPATH	PR_0020	CT0004_A1_002	1	Anti-Alemtuzumab Antibodies	Therapeutic Exposed	Sm3 followed by alemtuzumab	Treatment period- 13 month	On day 1, 50 mg sm3 was administered by i.v. infusion, and patients were observed for the next 24 h for adverse effects. the following day, 450 mg was given over 4 h. the first dose of alemtuzumab was administered on day 8. alemtuzumab was administered by daily i.v. infusion. all of the patients received 1 g methylprednisolone i.v. immediately before the first three doses of alemtuzumab to amelio…	Alemtuzumab 120 mg over 5 d_x000D_ sm3 50 mg on day 1_x000D_ sm3 450 mg following day	Neurological	Multiple Sclerosis	Sm3 Decoy Antibody	Male or nonpregnant and nonlactating female patients with relapsing-remitting multiple sclerosis_x000D_ Expanded Disability Status Scale (EDSS) score 0-6.0 (inclusive) at screening visit_x000D_ At least three clinical episodes in the 2 y prior to study entry_x000D_ MRI brain scan compatible with the diagnosis of multiple sclerosis_x000D_ Who met McDonald criteria for the diagnosis of multiple scl…	NA	2010-03-04	Intravenous	390	20	4	20	Enzyme-linked immunosorbent assay	NA	NA	NA	NA	NA	NA	NA	NA	NA	NA	NA	NA	Prospective	NA	NA	NA	Proportion of patients with detectable binding anti-alemtuzumab Abs in serum at 1 mo after the second alemtuzumab cycle	PR_0020_Therapeutic Exposed_CT0004_A1	20	Treatment period- 13 month	20	PR_0020_Therapeutic Exposed_CT0004	20
TRUE	CT0657	FDA Label	4163684	Alemtuzumab	LEMTRADA	PR_0022	CT0657_A1_001	1	Anti-Alemtuzumab Antibodies	Therapeutic Exposed	Intravenous 12mg dose of alemtuzumab course 1	Assessment at 1 month	12mg of lemtrada was administered by intravenous infusion once daily over a 5-day course, followed one year later by intravenous infusion once daily over a 3-day course	NA	Neurological	Multiple Sclerosis	NA	Relapsing-remitting multiple sclerosis (RRMS)	NA	NA	Intravenous	30	811	502	62	enzyme-linked immunosorbent assay (ELISA) and a competitive binding assay	NA	NA	NA	Yes	NA	NA	NA	NA	87	3	No	No	NA	NA	NA	NA	NA	PR_0022_Therapeutic Exposed_CT0657_A1	83	Assessment at 13 month	811	PR_0022_Therapeutic Exposed_CT0657	83
TRUE	CT0657	FDA Label	4163684	Alemtuzumab	LEMTRADA	PR_0022	CT0657_A1_002	1	Anti-Alemtuzumab Antibodies	Therapeutic Exposed	Intravenous 12mg dose of alemtuzumab course 1	Assessment at 3 month	12mg of lemtrada was administered by intravenous infusion once daily over a 5-day course, followed one year later by intravenous infusion once daily over a 3-day course	NA	Neurological	Multiple Sclerosis	NA	Relapsing-remitting multiple sclerosis (RRMS)	NA	NA	Intravenous	90	811	543	67	enzyme-linked immunosorbent assay (ELISA) and a competitive binding assay	NA	NA	NA	Yes	NA	NA	NA	NA	46	3	No	No	NA	NA	NA	NA	NA	PR_0022_Therapeutic Exposed_CT0657_A1	83	Assessment at 13 month	811	PR_0022_Therapeutic Exposed_CT0657	83
TRUE	CT0657	FDA Label	4163684	Alemtuzumab	LEMTRADA	PR_0022	CT0657_A1_003	1	Anti-Alemtuzumab Antibodies	Therapeutic Exposed	Intravenous 12mg dose of alemtuzumab course 1	Assessment at 12 month	12mg of lemtrada was administered by intravenous infusion once daily over a 5-day course, followed one year later by intravenous infusion once daily over a 3-day course	NA	Neurological	Multiple Sclerosis	NA	Relapsing-remitting multiple sclerosis (RRMS)	NA	NA	Intravenous	360	811	235	29	enzyme-linked immunosorbent assay (ELISA) and a competitive binding assay	NA	NA	NA	Yes	NA	NA	NA	NA	5	3	No	No	NA	NA	NA	NA	NA	PR_0022_Therapeutic Exposed_CT0657_A1	83	Assessment at 13 month	811	PR_0022_Therapeutic Exposed_CT0657	83
TRUE	CT0657	FDA Label	4163684	Alemtuzumab	LEMTRADA	PR_0022	CT0657_A1_004	1	Anti-Alemtuzumab Antibodies	Therapeutic Exposed	Intravenous 12mg dose of alemtuzumab course 2	Assessment at 13 month	12mg of lemtrada was administered by intravenous infusion once daily over a 5-day course, followed one year later by intravenous infusion once daily over a 3-day course	NA	Neurological	Multiple Sclerosis	NA	Relapsing-remitting multiple sclerosis (RRMS)	NA	NA	Intravenous	390	811	673	83	enzyme-linked immunosorbent assay (ELISA) and a competitive binding assay	NA	NA	NA	Yes	NA	NA	NA	NA	94	3	Yes	No	NA	NA	NA	NA	NA	PR_0022_Therapeutic Exposed_CT0657_A1	83	Assessment at 13 month	811	PR_0022_Therapeutic Exposed_CT0657	83
TRUE	CT0657	FDA Label	4163684	Alemtuzumab	LEMTRADA	PR_0022	CT0657_A1_005	1	Anti-Alemtuzumab Antibodies	Therapeutic Exposed	Intravenous 12mg dose of alemtuzumab course 2	Assessment at 15 month	12mg of lemtrada was administered by intravenous infusion once daily over a 5-day course, followed one year later by intravenous infusion once daily over a 3-day course	NA	Neurological	Multiple Sclerosis	NA	Relapsing-remitting multiple sclerosis (RRMS)	NA	NA	Intravenous	450	811	673	83	enzyme-linked immunosorbent assay (ELISA) and a competitive binding assay	NA	NA	NA	Yes	NA	NA	NA	NA	88	3	Yes	No	NA	NA	NA	NA	NA	PR_0022_Therapeutic Exposed_CT0657_A1	83	Assessment at 13 month	811	PR_0022_Therapeutic Exposed_CT0657	83
TRUE	CT0657	FDA Label	4163684	Alemtuzumab	LEMTRADA	PR_0022	CT0657_A1_006	1	Anti-Alemtuzumab Antibodies	Therapeutic Exposed	Intravenous 12mg dose of alemtuzumab course 2	Assessment at 24 month	12mg of lemtrada was administered by intravenous infusion once daily over a 5-day course, followed one year later by intravenous infusion once daily over a 3-day course	NA	Neurological	Multiple Sclerosis	NA	Relapsing-remitting multiple sclerosis (RRMS)	NA	NA	Intravenous	720	811	608	75	enzyme-linked immunosorbent assay (ELISA) and a competitive binding assay	NA	NA	NA	Yes	NA	NA	NA	NA	42	3	Yes	No	NA	NA	NA	NA	NA	PR_0022_Therapeutic Exposed_CT0657_A1	83	Assessment at 13 month	811	PR_0022_Therapeutic Exposed_CT0657	83
TRUE	CT0658	FDA Label	4356100	Alemtuzumab	CAMPATH	PR_0020	CT0658_A1_001	1	Anti-Alemtuzumab Antibodies	Therapeutic Exposed	Alemtuzumab 30 mg intravenously 3 times per week for a maximum of 12 weeks	Treatment up to 12 weeks	30 mg intravenously 3 times per week for a maximum of 12 weeks	NA	Cancer and neoplasms	B-Cll	NA	Previously untreated patients with B-CLL, Rai Stage Iâ€“IV, with evidence of progressive disease requiring therapy	NA	NA	Intravenous	84	133	11	8.3	enzyme-linked immunosorbent assay (ELISA)	NA	NA	NA	Yes	NA	NA	11	2	18.1818	NA	Not reported	No	NA	NA	NA	NA	NA	PR_0020_Therapeutic Exposed_CT0658_A1	8.3	Treatment up to 12 weeks	133	PR_0020_Therapeutic Exposed_CT0658	4.37442
TRUE	CT0658	FDA Label	4356100	Alemtuzumab	CAMPATH	PR_0020	CT0658_A2_001	2	NA	Therapeutic Exposed	Patients previously treated with chemotherapy. Alemtuzumab 30 mg intravenously 3 times per week for a maximum of 12 weeks	Treatment up to 12 weeks after having received two prior chemotherapy regimes	30 mg intravenously 3 times per week for a maximum of 12 weeks	NA	Cancer and neoplasms	B-Cll	NA	Pretreatment with received two prior chemotherapy regimes	NA	NA	Intravenous	84	211	4	1.9	enzyme-linked immunosorbent assay (ELISA)	NA	NA	NA	NA	NA	NA	NA	NA	NA	NA	Not reported	No	NA	NA	NA	NA	NA	PR_0020_Therapeutic Exposed_CT0658_A2	1.9	Treatment up to 12 weeks after having received two prior chemotherapy regimes	211	PR_0020_Therapeutic Exposed_CT0658	4.37442
TRUE	CT0659	Journal Article	10.1002/jcph.158	ATR-107	NONE	PR_0050	CT0659_A1_001	1	Anti-Atr-107 Antibodies	Therapeutic Exposed	Subcutaneous dosing: 3mg atr-107	Completion of study on day 42	Single dose injection on day 0, 3mg dose	NA	Healthy Volunteer	Healthy Volunteer	None	Healthy Volunteer	Not reported	2013-07-27	Subcutaneous	42	6	3	50	electroâ€chemiluminescent bridging assay with a three_x000D_ tiered approac on MSD instrument with a 5% false positive rate	NA	NA	NA	NA	NA	NA	NA	NA	NA	NA	No	No	NA	NA	NA	NA	NA	PR_0050_Therapeutic Exposed_CT0659_A1	50	Completion of study on day 42	6	PR_0050_Therapeutic Exposed_CT0659	75.9565
TRUE	CT0659	Journal Article	10.1002/jcph.158	ATR-107	NONE	PR_0050	CT0659_A9_001	9	Anti-Atr-107 Antibodies	Therapeutic Naive	All Groups, Pre-dose	Pre-Dose Day 0, baseline	NA	NA	Healthy Volunteer	Healthy Volunteer	NA	Healthy Volunteer	Not reported	2013-07-27	Not Applicable	0	70	1	14	electroâ€chemiluminescent bridging assay with a three_x000D_ tiered approac on MSD instrument with a 5% false positive rate	NA	NA	NA	NA	NA	NA	NA	NA	NA	NA	No	No	NA	NA	NA	NA	NA	PR_0050_Therapeutic Naive_CT0659_A9	14	Pre-Dose Day 0, baseline	70	PR_0050_Therapeutic Naive_CT0659	14
TRUE	CT0659	Journal Article	10.1002/jcph.158	ATR-107	NONE	PR_0050	CT0659_A2_001	2	Anti-Atr-107 Antibodies	Therapeutic Exposed	Subcutaneous dosing: 10mg atr-107	Completion of study on day 42	Single dose injection on day 0, 10mg dose	NA	Healthy Volunteer	Healthy Volunteer	None	Healthy Volunteer	Not reported	2013-07-27	Subcutaneous	42	6	5	83	electroâ€chemiluminescent bridging assay with a three_x000D_ tiered approac on MSD instrument with a 5% false positive rate	NA	NA	NA	NA	NA	NA	NA	NA	NA	NA	No	No	NA	NA	NA	NA	NA	PR_0050_Therapeutic Exposed_CT0659_A2	83	Completion of study on day 42	6	PR_0050_Therapeutic Exposed_CT0659	75.9565
TRUE	CT0659	Journal Article	10.1002/jcph.158	ATR-107	NONE	PR_0050	CT0659_A3_001	3	Anti-Atr-107 Antibodies	Therapeutic Exposed	Subcutaneous dosing: 30mg atr-107	Completion of study on day 42	Single dose injection on day 0, 30mg dose	NA	Healthy Volunteer	Healthy Volunteer	None	Healthy Volunteer	Not reported	2013-07-27	Subcutaneous	42	6	5	83	electroâ€chemiluminescent bridging assay with a three_x000D_ tiered approac on MSD instrument with a 5% false positive rate	NA	NA	NA	NA	NA	NA	NA	NA	NA	NA	No	No	NA	NA	NA	NA	NA	PR_0050_Therapeutic Exposed_CT0659_A3	83	Completion of study on day 42	6	PR_0050_Therapeutic Exposed_CT0659	75.9565
TRUE	CT0659	Journal Article	10.1002/jcph.158	ATR-107	NONE	PR_0050	CT0659_A4_001	4	Anti-Atr-107 Antibodies	Therapeutic Exposed	Subcutaneous dosing: 100mg atr-107	Completion of study on day 42	Single dose injection on day 0, 100mg dose	NA	Healthy Volunteer	Healthy Volunteer	None	Healthy Volunteer	Not reported	2013-07-27	Subcutaneous	42	6	4	67	electroâ€chemiluminescent bridging assay with a three_x000D_ tiered approac on MSD instrument with a 5% false positive rate	NA	NA	NA	NA	NA	NA	NA	NA	NA	NA	No	No	NA	NA	NA	NA	NA	PR_0050_Therapeutic Exposed_CT0659_A4	67	Completion of study on day 42	6	PR_0050_Therapeutic Exposed_CT0659	75.9565
TRUE	CT0659	Journal Article	10.1002/jcph.158	ATR-107	NONE	PR_0050	CT0659_A5_001	5	Anti-Atr-107 Antibodies	Therapeutic Exposed	Subcutaneous dosing: 300mg atr-107	Completion of study on day 42	Single dose injection on day 0, 300mg dose	NA	Healthy Volunteer	Healthy Volunteer	None	Healthy Volunteer	Not reported	2013-07-27	Subcutaneous	42	6	5	83	electroâ€chemiluminescent bridging assay with a three_x000D_ tiered approac on MSD instrument with a 5% false positive rate	NA	NA	NA	NA	NA	NA	NA	NA	NA	50	No	No	NA	NA	NA	NA	NA	PR_0050_Therapeutic Exposed_CT0659_A5	83	Completion of study on day 42	6	PR_0050_Therapeutic Exposed_CT0659	75.9565
TRUE	CT0659	Journal Article	10.1002/jcph.158	ATR-107	NONE	PR_0050	CT0659_A6_001	6	Anti-Atr-107 Antibodies	Therapeutic Exposed	Intranvenous dosing: 30mg atr-107	Completion of study on day 42	Single dose transfusion over 1 hour, 30mg dose	NA	Healthy Volunteer	Healthy Volunteer	None	Healthy Volunteer	Not reported	2013-07-27	Intravenous	42	6	5	83	electroâ€chemiluminescent bridging assay with a three_x000D_ tiered approac on MSD instrument with a 5% false positive rate	NA	NA	NA	NA	NA	NA	NA	NA	NA	NA	No	No	NA	NA	NA	NA	NA	PR_0050_Therapeutic Exposed_CT0659_A6	83	Completion of study on day 42	6	PR_0050_Therapeutic Exposed_CT0659	75.9565
TRUE	CT0659	Journal Article	10.1002/jcph.158	ATR-107	NONE	PR_0050	CT0659_A7_001	7	Anti-Atr-107 Antibodies	Therapeutic Exposed	Intranvenous dosing: 60mg atr-107	Completion of study on day 42	Single dose transfusion over 1 hour, 60mg dose	NA	Healthy Volunteer	Healthy Volunteer	None	Healthy Volunteer	Not reported	2013-07-27	Intravenous	42	6	6	100	electroâ€chemiluminescent bridging assay with a three_x000D_ tiered approac on MSD instrument with a 5% false positive rate	NA	NA	NA	NA	NA	NA	NA	NA	NA	NA	No	No	NA	NA	NA	NA	NA	PR_0050_Therapeutic Exposed_CT0659_A7	100	Completion of study on day 42	6	PR_0050_Therapeutic Exposed_CT0659	75.9565
TRUE	CT0659	Journal Article	10.1002/jcph.158	ATR-107	NONE	PR_0050	CT0659_A8_001	8	Anti-Atr-107 Antibodies	Therapeutic Exposed	Intranvenous dosing: 120mg atr-107	Completion of study on day 42	Single dose transfusion over 1 hour, 1200mg dose	NA	Healthy Volunteer	Healthy Volunteer	None	Healthy Volunteer	Not reported	2013-07-27	Intravenous	42	4	2	50	electroâ€chemiluminescent bridging assay with a three_x000D_ tiered approac on MSD instrument with a 5% false positive rate	NA	NA	NA	NA	NA	NA	NA	NA	NA	NA	No	No	NA	NA	NA	NA	NA	PR_0050_Therapeutic Exposed_CT0659_A8	50	Completion of study on day 42	4	PR_0050_Therapeutic Exposed_CT0659	75.9565
FALSE	CT0006	EU Clinical Trials Register	2005-003232-21	Golimumab	SIMPONI	PR_0167	CT0006_A1_001	1	Anti-Golimumab Antibodies	Therapeutic Naive	Golimumab	Treatment period- week 0	Iv administration of 2 mg or 4 mg golimumab (given with or without mtx over a period of 30 minutes every 12 weeks) for at least 48 weeks in subjects with active ra despite concurrent mtx therapy. at week 16 and week 24, joint assessment results were used to allow subjects to enter early escape (ee) and dose regimen adjustment (dra), respectively, in a blinded fashion. all subjects remained on the…	2 mg or 4 mg of golimumab with or without methotrexate	Inflammation and autoimmunity	Active Rheumatoid Arthritis	Methotrexate	The subjects participating in the study were adults (>=18 years of age) who had a diagnosis of RA for at least 3 months before screening. The subjects enrolled had active RA and must have tolerated MTX (at least 15 mg/wk and <=25 mg/wk) for at least 3 months and have had persistent disease activity (defined as having at least 4 swollen and 4 tender joints, plus additional criteria as noted in the…	38953	2009-09-26	Intravenous	0	643	47	7.4	NA	NA	NA	NA	NA	NA	NA	NA	NA	NA	NA	NA	NA	Prospective	Randomized	Double	Placebo/Sham	Assess the clinical efficacy and safety of golimumab IV infusions every 12 weeks with and without methotrexate (MTX), compared with MTX alone, in subjects with active rheumatoid arthritis (RA) despite concurrent MTX treatment	PR_0167_Therapeutic Naive_CT0006_A1	7.4	Treatment period- week 0	643	PR_0167_Therapeutic Naive_CT0006	7.4
FALSE	CT0006	EU Clinical Trials Register	2005-003232-21	Golimumab	SIMPONI	PR_0167	CT0006_A1_002	1	Anti-Golimumab Antibodies	Therapeutic Exposed	Golimumab	Treatment period- week 40	Iv administration of 2 mg or 4 mg golimumab (given with or without mtx over a period of 30 minutes every 12 weeks) for at least 48 weeks in subjects with active ra despite concurrent mtx therapy. at week 16 and week 24, joint assessment results were used to allow subjects to enter early escape (ee) and dose regimen adjustment (dra), respectively, in a blinded fashion. all subjects remained on the…	2 mg or 4 mg of golimumab with or without methotrexate	Inflammation and autoimmunity	Active Rheumatoid Arthritis	Methotrexate	The subjects participating in the study were adults (>=18 years of age) who had a diagnosis of RA for at least 3 months before screening. The subjects enrolled had active RA and must have tolerated MTX (at least 15 mg/wk and <=25 mg/wk) for at least 3 months and have had persistent disease activity (defined as having at least 4 swollen and 4 tender joints, plus additional criteria as noted in the…	38953	2009-09-26	Intravenous	280	643	66	10.4	NA	NA	NA	NA	NA	NA	NA	NA	NA	NA	NA	NA	NA	Prospective	Randomized	Double	Placebo/Sham	Assess the clinical efficacy and safety of golimumab IV infusions every 12 weeks with and without methotrexate (MTX), compared with MTX alone, in subjects with active rheumatoid arthritis (RA) despite concurrent MTX treatment	PR_0167_Therapeutic Exposed_CT0006_A1	10.4	Treatment period- week 40	643	PR_0167_Therapeutic Exposed_CT0006	10.4
FALSE	CT0007	EU Clinical Trials Register	2005-005081-37	Denosumab	PROLIA, XGEVA	PR_0112	CT0007_A1_001	1	Anti-Denosumab Antibodies	Therapeutic Exposed	Experimental: denosumab	Treatment period	Participants received denosumab 60 mg subcutaneously every 6 months	Denosumab 60 mg q6m	Musculoskeletal	Postmenopausal Osteoporosis /Osteopenia	None	Ambulatory postmenopausal women based on medical history_x000D_ BMD values (g/cm2), assessed at the local site that correspond to T-score =< -2.0_x000D_ at the lumbar spine OR total hip as follows:_x000D_ a) For the lumbar spine, the BMD values (g/cm2) must be =<0.940 (GE lunar) or =< 0.827 (Hologic)_x000D_ b) For the total hip, the BMD values (g/cm2) must be =<0.756 (GE lunar) or =<0.698 (Hologi…	38852	2007-12-07	Subcutaneous	365	594	0	0	NA	NA	NA	NA	NA	NA	NA	NA	NA	NA	NA	NA	NA	Prospective	Randomized	Double	Active controls	Total Hip Bone Mineral Density Percent Change From Baseline at Month 12 [ Time Frame: 12 months ]	PR_0112_Therapeutic Exposed_CT0007_A1	0	Treatment period	594	PR_0112_Therapeutic Exposed_CT0007	0
FALSE	CT0008	EU Clinical Trials Register	2005-005271-15	Denosumab	PROLIA, XGEVA	PR_0112	CT0008_A1_001	1	Anti-Denosumab Antibodies	Therapeutic Exposed	Experimental: denosumab	Treatment period	Subjects receive denosumab (60 mg subcutaneously [sc] every 6 months [q6m] [at day 1 and month 6] plus placebo for alendronate orally once weekly [qw])	Denosumab 60 mg q6m sc	Musculoskeletal	Postmenopausal Osteoporosis /Osteopenia	None	Postmenopausal, ambulatory women between 50 and 70 years old_x000D_ Postmenopausal will be defined as no vaginal bleeding or spotting for at least 12 months_x000D_ If the 12 months can not be confirmed (i.e.: hysterectomy), and if in the opinion of the investigator there is uncertainty regarding menopausal status, confirmation of serum FSH (>= 50 mIU/mL) or serum estradiol (=< 20 pg/mL) must be o…	38875	2008-04-21	Subcutaneous	365	83	0	0	NA	NA	NA	NA	No	NA	NA	NA	NA	NA	NA	NA	NA	Prospective	Randomized	Double	Placebo/Sham	Cortical Thickness of Radius by XtremeCT Percent Change From Baseline at Month 12 [ Time Frame: 12 months ]	PR_0112_Therapeutic Exposed_CT0008_A1	0	Treatment period	83	PR_0112_Therapeutic Exposed_CT0008	0
FALSE	CT0008	EU Clinical Trials Register	2005-005271-15	Denosumab	PROLIA, XGEVA	PR_0112	CT0008_A2_001	2	Anti-Denosumab Antibodies	Therapeutic Naive	Placebo comparator: placebo	Treatment period	Subjects receive placebo for denosumab sc q6m plus placebo for alendronate orally qw	Placebo	Musculoskeletal	Postmenopausal Osteoporosis /Osteopenia	None	Postmenopausal, ambulatory women between 50 and 70 years old_x000D_ Postmenopausal will be defined as no vaginal bleeding or spotting for at least 12 months_x000D_ If the 12 months can not be confirmed (i.e.: hysterectomy), and if in the opinion of the investigator there is uncertainty regarding menopausal status, confirmation of serum FSH (>= 50 mIU/mL) or serum estradiol (=< 20 pg/mL) must be o…	38875	2008-04-21	Subcutaneous	365	82	0	0	NA	NA	NA	NA	No	NA	NA	NA	NA	NA	NA	NA	NA	Prospective	Randomized	Double	Placebo/Sham	Cortical Thickness of Radius by XtremeCT Percent Change From Baseline at Month 12 [ Time Frame: 12 months ]	PR_0112_Therapeutic Naive_CT0008_A2	0	Treatment period	82	PR_0112_Therapeutic Naive_CT0008	0
FALSE	CT0009	EU Clinical Trials Register	2006-000341-19	Denosumab	PROLIA, XGEVA	PR_0112	CT0009_A1_001	1	Anti-Denosumab Antibodies	Therapeutic Exposed	Experimental: denosumab	Treatment period	Placebo once every 4 weeks denosumab 120 mg subcutaneously with an intravenous zoledronic acid placebo once every 4 weeks	Denosumab 120 mg sc_x000D_ zoledronic acid placebo once every 4 weeks	Cancer and neoplasms	Bone Metastases In Men With Hormone-Refractory Prostate Cancer	None	Men greater than or equal to 18 years of age with histologically-confirmed prostate cancer_x000D_ Current or prior radiographic (ie, x-ray, computer tomography [CT], or magnetic resonance imaging [MRI]) evidence of at least 1 bone metastasis_x000D_ Documented failure of at least one hormonal therapy as evidenced by a rising PSA (ie, 3 consecutive determinations, taken at least 2 weeks apart from …	38788	2012-02-26	Intravenous	1231	821	2	0.243605	NA	NA	NA	NA	No	NA	NA	NA	NA	NA	Hypersensitivity: 3.4	NA	NA	Prospective	Randomized	Double	Placebo/Sham	Time to the first on-study SRE (non-inferiority). SRE is an aggregate endpoint that includes pathologic fracture(s) (vertebral or non vertebral), radiation therapy to bone (including the use of radioisotopes), surgery to bone, or spinal cord compression	PR_0112_Therapeutic Exposed_CT0009_A1	0.243605	Treatment period	821	PR_0112_Therapeutic Exposed_CT0009	0.243605
FALSE	CT0010	EU Clinical Trials Register	2006-000849-19	Denosumab	PROLIA, XGEVA	PR_0112	CT0010_A1_001	1	Anti-Denosumab Antibodies	Therapeutic Exposed	Experimental: denosumab	Treatment period	Subjects to receive either 60 mg denosumab every 6 months (q6m) subcutaneously (sc) plus placebo for alendronate once weekly (qw) orally	Denosumab 60 mg sc q6m_x000D_ placebo for alendronate qw orally	Musculoskeletal	Postmenopausal Osteoporosis/Osteopenia	None	>= 55 years of age at the start of screening_x000D_ Ambulatory postmenopausal women based on medical history_x000D_ Postmenopause will be defined as no vaginal bleeding or spotting for at least 12 months_x000D_ If there is uncertainty regarding menopausal status, confirmation of serum FSH (>= 50 mIU/mL) and serum estradiol (=< 20 pg/mL) must be obtained_x000D_ Have received alendronate treatment …	38992	2008-03-27	Subcutaneous	365	253	0	0	NA	NA	NA	NA	NA	NA	NA	NA	NA	NA	Hypersensitivity: 0.4	NA	NA	Prospective	Randomized	Double	Active controls	Percent Change From Baseline in Total Hip Bone Mineral Density [ Time Frame: Baseline, 12 months ]	PR_0112_Therapeutic Exposed_CT0010_A1	0	Treatment period	253	PR_0112_Therapeutic Exposed_CT0010	0
FALSE	CT0011	EU Clinical Trials Register	2006-003184-31	Ofatumumab	ARZERRA	PR_0242	CT0011_A1_001	1	Anti-Ofatumumab Antibodies	Therapeutic Exposed	Experimental: ofatumumab	Treatment period	Patients received ofatumumab iv at a dose of 20 mg/ml	Ofatumumab 20 mg/ml iv	Non-inflammatory respiratory diseases	Chronic Obstructive Pulmonary Disease	None	1) Patients must have a diagnosis of COPD previously diagnosed by a physician (typical history, physical examination and spirometry) with persistent airway obstruction with FEV1/FVC < 70%_x000D_ 2) Male and Female_x000D_ 3) Age >= 50 years_x000D_ 4) Former smokers since a minimum of 6 months and a maximum of 14 years having smoked >= 15 cigarettes per day >= 20 years (15 pack-years)_x000D_ 5) GOL…	39013	2007-12-11	Intravenous	NA	3	0	0	NA	NA	NA	NA	NA	NA	NA	NA	NA	NA	NA	NA	NA	Prospective	Randomized	Double	Placebo/Sham	Change in inflammation measured as number of inflammatory cells in bronchial biopsies including, but not limited to, CD3+, CD4+, CD8+, CD19+, CD20+, CD68+, elastase, EG2 (eosinophils) and AA1 (mast cells)	PR_0242_Therapeutic Exposed_CT0011_A1	0	Treatment period	3	PR_0242_Therapeutic Exposed_CT0011	0
FALSE	CT0011	EU Clinical Trials Register	2006-003184-31	Ofatumumab	ARZERRA	PR_0242	CT0011_A2_001	2	Anti-Ofatumumab Antibodies	Therapeutic Naive	Active comparator: placebo	Treatment period	Patients received placebo iv	Placebo iv	Non-inflammatory respiratory diseases	Chronic Obstructive Pulmonary Disease	None	1) Patients must have a diagnosis of COPD previously diagnosed by a physician (typical history, physical examination and spirometry) with persistent airway obstruction with FEV1/FVC < 70%_x000D_ 2) Male and Female_x000D_ 3) Age >= 50 years_x000D_ 4) Former smokers since a minimum of 6 months and a maximum of 14 years having smoked >= 15 cigarettes per day >= 20 years (15 pack-years)_x000D_ 5) GOL…	39013	2007-12-11	Intravenous	NA	2	0	0	NA	NA	NA	NA	NA	NA	NA	NA	NA	NA	NA	NA	NA	Prospective	Randomized	Double	Placebo/Sham	Change in inflammation measured as number of inflammatory cells in bronchial biopsies including, but not limited to, CD3+, CD4+, CD8+, CD19+, CD20+, CD68+, elastase, EG2 (eosinophils) and AA1 (mast cells)	PR_0242_Therapeutic Naive_CT0011_A2	0	Treatment period	2	PR_0242_Therapeutic Naive_CT0011	0
TRUE	CT0012	EU Clinical Trials Register	2007-000583-25	Ranibizumab	LUCENTIS	PR_0294	CT0012_A1_001	1	Anti-Ranibizumab Antibodies	Therapeutic Exposed	Ranibizumab 0.5mg q4 - Treatment Emergent Positive	Treatment period - Week 96	Year 1: 0.5 mg administered every month (4 weeks) [rq4]._x000D_ during year 2, ranibizumab was to be administered every 3 months_x000D_ (12 weeks) with a criteria-driven option to dose more frequently up to_x000D_ every month (4 weeks)	Year 1: ranibizumab: 0.5 mg q4w_x000D_ year 2: ranibizumab: 0.5 mg q3w	Unspecified	Neovascular Amd Of All Subtypes	None	1. Signed Informed Consent._x000D_ 2. Men and women >= 50 years of age._x000D_ 3. Active primary subfoveal CNV lesions secondary to AMD, including juxtafoveal lesions that affect the fovea as evidenced by FA in the study eye._x000D_ 4. ETDRS best-corrected visual acuity of: 20/40 to 20/320 (letter score of 73 to 25) in the study eye._x000D_ 5. Willing, committed, and able to return for ALL clinic…	39539	2011-08-01	Ophthalmic	672	294	5	1.7	Antidrug antibody (ADA) assay	NA	NA	NA	NA	NA	NA	NA	NA	NA	NA	NA	NA	Prospective	Randomized	Double	Active controls	Percentage of Participants Who Maintained Vision at Week 52 - Last Observation Carried Forward (LOCF) [ Time Frame: At week 52 ]	PR_0294_Therapeutic Exposed_CT0012_A1	1.7	Treatment period - Week 96	294	PR_0294_Therapeutic Exposed_CT0012	1.7
TRUE	CT0012	EU Clinical Trials Register	2007-000583-25	Aflibercept	EYLEA	PR_0015	CT0012_A2_001	2	Anti-Aflibercept Antibodies	Therapeutic Exposed	Aflibercept 2mg q4 - Treatment Emergent Positive	Treatment period - Week 96	2 mg vegf trap-eye administered every month (4 weeks) [2q4]	Vegf trap-eye: 2 mg administered q4w	Unspecified	Neovascular Amd Of All Subtypes	None	1. Signed Informed Consent._x000D_ 2. Men and women >= 50 years of age._x000D_ 3. Active primary subfoveal CNV lesions secondary to AMD, including juxtafoveal lesions that affect the fovea as evidenced by FA in the study eye._x000D_ 4. ETDRS best-corrected visual acuity of: 20/40 to 20/320 (letter score of 73 to 25) in the study eye._x000D_ 5. Willing, committed, and able to return for ALL clinic…	39539	2011-08-01	Ophthalmic	672	310	9	2.9	Antidrug antibody (ADA) assay	NA	NA	NA	NA	NA	NA	NA	NA	NA	NA	NA	NA	Prospective	Randomized	Double	Active controls	Percentage of Participants Who Maintained Vision at Week 52 - Last Observation Carried Forward (LOCF) [ Time Frame: At week 52 ]	PR_0015_Therapeutic Exposed_CT0012_A2	2.9	Treatment period - Week 96	310	PR_0015_Therapeutic Exposed_CT0012	2.43208
TRUE	CT0012	EU Clinical Trials Register	2007-000583-25	Aflibercept	EYLEA	PR_0015	CT0012_A3_001	3	Anti-Aflibercept Antibodies	Therapeutic Exposed	Aflibercept 0.5mg q4 - Treatment Emergent Positive	Treatment period - Week 96	0.5 mg vegf trap-eye administered every month (4 weeks) [0.5q4]	Vegf trap-eye: 0.5 mg q4w	Unspecified	Neovascular Amd Of All Subtypes	None	1. Signed Informed Consent._x000D_ 2. Men and women >= 50 years of age._x000D_ 3. Active primary subfoveal CNV lesions secondary to AMD, including juxtafoveal lesions that affect the fovea as evidenced by FA in the study eye._x000D_ 4. ETDRS best-corrected visual acuity of: 20/40 to 20/320 (letter score of 73 to 25) in the study eye._x000D_ 5. Willing, committed, and able to return for ALL clinic…	39539	2011-08-01	Ophthalmic	672	294	10	3.4	Antidrug antibody (ADA) assay	NA	NA	NA	NA	NA	NA	NA	NA	NA	NA	NA	NA	Prospective	Randomized	Double	Active controls	Percentage of Participants Who Maintained Vision at Week 52 - Last Observation Carried Forward (LOCF) [ Time Frame: At week 52 ]	PR_0015_Therapeutic Exposed_CT0012_A3	3.4	Treatment period - Week 96	294	PR_0015_Therapeutic Exposed_CT0012	2.43208
TRUE	CT0012	EU Clinical Trials Register	2007-000583-25	Aflibercept	EYLEA	PR_0015	CT0012_A4_001	4	Anti-Aflibercept Antibodies	Therapeutic Exposed	Aflibercept 2mg q8 - Treatment Emergent Positive	Treatment period - Week 96	2 mg vegf trap-eye administered every 2 months (8 weeks) [2q8]	Vegf trap-eye: 2 mg q8w	Unspecified	Neovascular Amd Of All Subtypes	None	1. Signed Informed Consent._x000D_ 2. Men and women >= 50 years of age._x000D_ 3. Active primary subfoveal CNV lesions secondary to AMD, including juxtafoveal lesions that affect the fovea as evidenced by FA in the study eye._x000D_ 4. ETDRS best-corrected visual acuity of: 20/40 to 20/320 (letter score of 73 to 25) in the study eye._x000D_ 5. Willing, committed, and able to return for ALL clinic…	39539	2011-08-01	Ophthalmic	672	300	3	1	Antidrug antibody (ADA) assay	NA	NA	NA	NA	NA	NA	NA	NA	NA	NA	NA	NA	Prospective	Randomized	Double	Active controls	Percentage of Participants Who Maintained Vision at Week 52 - Last Observation Carried Forward (LOCF) [ Time Frame: At week 52 ]	PR_0015_Therapeutic Exposed_CT0012_A4	1	Treatment period - Week 96	300	PR_0015_Therapeutic Exposed_CT0012	2.43208
FALSE	CT0013	EU Clinical Trials Register	2007-003384-51	Trebananib	AMG386	PR_0441	CT0013_A1_001	1	Anti-Trebananib Antibodies	Therapeutic Naive	Placebo + paclitaxel + bevacizumab (therapeutic naÃ¯ve control)	Treatment period	Pxlacebo administered as an iv infusion weekly, paclitaxel 90 mg/m2 (>= 1 h) iv infusion on weeks 1, 2, and 3 of every 4-week cycle and bevacizumab 10 mg/kg iv on weeks 1 and 3 of each 4-week cycle continuing until disease progression, clinical progression, unacceptable toxicity, withdrawal of subject consent, or death	Placebo: iv qw_x000D_ paclitaxel: 90 mg/m2 (>= 1 h) iv on weeks 1, 2, and 3 of each 4-week cycle_x000D_ bevacizumab: 10 mg/kg iv on weeks 1 and 3 of each 4-week cycle	Cancer and neoplasms	Locally Recurrent And Metastatic Breast Cancer	Placebo, Paclitaxel	1.Disease Related_x000D_ â€¢ Subjects must have histologically or cytologically confirmed adenocarcinoma of the breast with locally recurrent or metastatic disease. Locally recurrent disease must not be amenable to resection with curative intent_x000D_ â€¢ Measurable or non-measurable disease per modified RECIST guidelines_x000D_ â€¢ Complete radiology and tumor measurement within 21 days prior t…	39260	2014-05-19	Intravenous	826	56	1	1.78571	Electrochemiluminescent (ECL) immunoassay	Samples were first tested in a validated electrochemiluminescent (ECL) immunoassay to detect and confirm the presence of antibodies capable of binding to trebaninib. Samples that were positive in the immunoassay were then further tested in a validated ECL receptor-binding assay to measure neutralizing or inhibitory effects of the antibodies in vitro. If a sample was positive in both assays, a sub…	NA	NA	No	NA	NA	1	0	0	Hypersensitivity (Serious adverse events): 0_x000D_ Drug Hypersensitivity (Frequency threshold 5%): 5.17_x000D_ Hypersensitivity (Frequency threshold 5%): 1.72_x000D_ Catheter site pain (Frequency threshold 5%): 1.72	NA	NA	Prospective	Randomized	Double	Active controls	Progression-free survival (PFS) [ Time Frame: 3 YEARS ]	PR_0441_Therapeutic Naive_CT0013_A1	1.78571	Treatment period	56	PR_0441_Therapeutic Naive_CT0013	1.78571
FALSE	CT0013	EU Clinical Trials Register	2007-003384-51	Trebananib	AMG386	PR_0441	CT0013_A2_001	2	Anti-Trebananib Antibodies	Therapeutic Exposed	Trebananib 3 mg/kg + paclitaxel + bevacizumab	Treatment period	Trebananib 3 mg/kg administered as an iv infusion weekly, paclitaxel 90 mg/m2 iv infusion on weeks 1, 2, and 3 of every 4-week cycle and bevacizumab 10 mg/kg iv on weeks 1 and 3 of each 4-week cycle continuing until disease progression, clinical progression, unacceptable toxicity, withdrawal of subject consent, or death	Trebananib: 3 mg/kg iv qw_x000D_ paclitaxel: 90 mg/m2 iv on weeks 1, 2, and 3 of each 4-week cycle_x000D_ bevacizumab: 10 mg/kg iv on weeks 1 and 3 of each 4-week cycle	Cancer and neoplasms	Locally Recurrent And Metastatic Breast Cancer	Paclitaxel, Trebananib	1.Disease Related_x000D_ â€¢ Subjects must have histologically or cytologically confirmed adenocarcinoma of the breast with locally recurrent or metastatic disease. Locally recurrent disease must not be amenable to resection with curative intent_x000D_ â€¢ Measurable or non-measurable disease per modified RECIST guidelines_x000D_ â€¢ Complete radiology and tumor measurement within 21 days prior t…	39260	2014-05-19	Intravenous	826	55	6	10.9091	Electrochemiluminescent (ECL) immunoassay	Samples were first tested in a validated electrochemiluminescent (ECL) immunoassay to detect and confirm the presence of antibodies capable of binding to trebaninib. Samples that were positive in the immunoassay were then further tested in a validated ECL receptor-binding assay to measure neutralizing or inhibitory effects of the antibodies in vitro. If a sample was positive in both assays, a sub…	NA	NA	No	NA	NA	6	0	0	Hypersensitivity (Serious adverse events): 0_x000D_ Drug Hypersensitivity (Frequency threshold 5%): 1.75_x000D_ Hypersensitivity (Frequency threshold 5%): 5.26_x000D_ Catheter site pain (Frequency threshold 5%): 0	NA	NA	Prospective	Randomized	Double	Active controls	Progression-free survival (PFS) [ Time Frame: 3 YEARS ]	PR_0441_Therapeutic Exposed_CT0013_A2	10.9091	Treatment period	55	PR_0441_Therapeutic Exposed_CT0013	8.33333
FALSE	CT0013	EU Clinical Trials Register	2007-003384-51	Trebananib	AMG386	PR_0441	CT0013_A3_001	3	Anti-Trebananib Antibodies	Therapeutic Exposed	Trebananib 10 mg/kg + paclitaxel + bevacizumab	Treatment period	Trebananib 10 mg/kg administered as an iv infusion weekly, paclitaxel 90 mg/m2 iv infusion on weeks 1, 2, and 3 of every 4-week cycle and bevacizumab 10 mg/kg iv on weeks 1 and 3 of each 4-week cycle continuing until disease progression, clinical progression, unacceptable toxicity, withdrawal of subject consent, or death	Trebananib: 10 mg/kg iv weekly_x000D_ paclitaxel: 90 mg/m2 iv on weeks 1, 2, and 3 of q4w cycle_x000D_ bevacizumab: 10 mg/kg iv on weeks 1 and 3 of each 4-week cycle	Cancer and neoplasms	Locally Recurrent And Metastatic Breast Cancer	Paclitaxel, Trebananib	1.Disease Related_x000D_ â€¢ Subjects must have histologically or cytologically confirmed adenocarcinoma of the breast with locally recurrent or metastatic disease. Locally recurrent disease must not be amenable to resection with curative intent_x000D_ â€¢ Measurable or non-measurable disease per modified RECIST guidelines_x000D_ â€¢ Complete radiology and tumor measurement within 21 days prior t…	39260	2014-05-19	Intravenous	826	52	2	3.84615	Electrochemiluminescent (ECL) immunoassay	Samples were first tested in a validated electrochemiluminescent (ECL) immunoassay to detect and confirm the presence of antibodies capable of binding to trebaninib. Samples that were positive in the immunoassay were then further tested in a validated ECL receptor-binding assay to measure neutralizing or inhibitory effects of the antibodies in vitro. If a sample was positive in both assays, a sub…	NA	NA	No	NA	NA	2	0	0	Hypersensitivity (Serious adverse events): 1.82_x000D_ Drug Hypersensitivity (Frequency threshold 5%): 1.82_x000D_ Hypersensitivity (Frequency threshold 5%): 7.27_x000D_ Catheter site pain (Frequency threshold 5%): 5.45	NA	NA	Prospective	Randomized	Double	Active controls	Progression-free survival (PFS) [ Time Frame: 3 YEARS ]	PR_0441_Therapeutic Exposed_CT0013_A3	3.84615	Treatment period	52	PR_0441_Therapeutic Exposed_CT0013	8.33333
FALSE	CT0013	EU Clinical Trials Register	2007-003384-51	Trebananib	AMG386	PR_0441	CT0013_A4_001	4	Anti-Trebananib Antibodies	Therapeutic Exposed	Ol trebananib 10 mg/kg + paclitaxel	Treatment period	Open-label (ol) trebananib 10 mg/kg administered as an iv infusion weekly and paclitaxel 90 mg/m2 iv infusion on weeks 1, 2, and 3 of every 4-week cycle continuing until disease progression, clinical progression, unacceptable toxicity, withdrawal of subject consent, or death	Trebananib: 10 mg/kg iv weekly_x000D_ paclitaxel: 90 mg/m2 iv on weeks 1, 2, and 3 of q4w cycle	Cancer and neoplasms	Locally Recurrent And Metastatic Breast Cancer	None	1.Disease Related_x000D_ â€¢ Subjects must have histologically or cytologically confirmed adenocarcinoma of the breast with locally recurrent or metastatic disease. Locally recurrent disease must not be amenable to resection with curative intent_x000D_ â€¢ Measurable or non-measurable disease per modified RECIST guidelines_x000D_ â€¢ Complete radiology and tumor measurement within 21 days prior t…	39260	2014-05-19	Intravenous	826	49	5	10.2041	Electrochemiluminescent (ECL) immunoassay	Samples were first tested in a validated electrochemiluminescent (ECL) immunoassay to detect and confirm the presence of antibodies capable of binding to trebaninib. Samples that were positive in the immunoassay were then further tested in a validated ECL receptor-binding assay to measure neutralizing or inhibitory effects of the antibodies in vitro. If a sample was positive in both assays, a sub…	NA	NA	No	NA	NA	5	0	0	Hypersensitivity (Serious adverse events): 0_x000D_ Drug Hypersensitivity (Frequency threshold 5%): 0_x000D_ Hypersensitivity (Frequency threshold 5%): 1.79_x000D_ Catheter site pain (Frequency threshold 5%): 3.57	NA	NA	Prospective	Randomized	Double	Active controls	Progression-free survival (PFS) [ Time Frame: 3 YEARS ]	PR_0441_Therapeutic Exposed_CT0013_A4	10.2041	Treatment period	49	PR_0441_Therapeutic Exposed_CT0013	8.33333
TRUE	CT0014	EU Clinical Trials Register	2008-000649-77	Ustekinumab	STELARA	PR_0361	CT0014_A1_001	1	Anti-Ustekinumab Antibodies	Therapeutic Exposed	Experimental: ustekinumab	Treatment period	Subjects receive iv with 1, 3, or 6 mg/kg ustekinumab	Ustekinumab 1, 3, or 6 mg/kg iv	Inflammation and autoimmunity	Crohn'S Disease	None	Eligible subjects had to be >= 18 years of age, have moderately to severely active Crohnâ€™s disease (Crohnâ€™s Disease Activity Index [CDAI] score >= 220 but <= 450) for at least 3 months, with colitis, ileitis, or ileocolitis as confirmed by radiography and/or endoscopy, and have received infliximab, adalimumab, or certolizumab pegol at a dose approved for the treatment of Crohnâ€™s disease and…	39742	2010-12-09	Intravenous	252	427	3	0.7	NA	NA	NA	NA	Yes	NA	NA	3	3	100	NA	NA	NA	Prospective	Randomized	Double	Placebo/Sham	The proportion of subjects in clinical response at Week 6	PR_0361_Therapeutic Exposed_CT0014_A1	0.7	Treatment period	427	PR_0361_Therapeutic Exposed_CT0014	0.7
FALSE	CT0015	EU Clinical Trials Register	2008-002046-27	Ofatumumab	ARZERRA	PR_0242	CT0015_A1_001	1	Anti-Ofatumumab Antibodies	Therapeutic Naive	Placebo	Treatment period	Patients received single dose of placebo sc	Placebo sc	Inflammation and autoimmunity	Rheumatoid Arthritis	None	1. Male or female aged >= 18 years_x000D_ 2. A diagnosis of rheumatoid arthritis according to the American College of Rheumatology (ACR1987 classification) of at least six months prior to screening._x000D_ 3. Subjects must be treated with MTX, 7.5-25 mg/week, for at least 12 weeks prior to Visit 2 (study day 1), with the last 4 weeks prior to Day 2 (study day 1) at a stable dosage._x000D_ 4. Pati…	39659	2011-05-02	Subcutaneous	NA	8	0	0	NA	NA	NA	NA	NA	NA	NA	NA	NA	NA	NA	NA	NA	Prospective	Randomized	Single	Placebo/Sham	Part A:_x000D_ Safety and tolerability as described by the incidence and severity of adverse events [AEs], clinical laboratory parameters and vital signs_x000D_ Part B:_x000D_ PK/PD parameters including time to recovery of CD-19+ peripheral blood B- lymphocytes to above LLQ (and/or <95% depletion) following repeat subcutaneous dose of Ofatumumab	PR_0242_Therapeutic Naive_CT0015_A1	0	Treatment period	8	PR_0242_Therapeutic Naive_CT0015	0
FALSE	CT0015	EU Clinical Trials Register	2008-002046-27	Ofatumumab	ARZERRA	PR_0242	CT0015_A2_001	2	Anti-Ofatumumab Antibodies	Therapeutic Exposed	Ofatumumab 0.3 mg	Treatment period	Patients received single dose of ofatumumab 0.3 mg sc	Ofatumumab 0.3 mg sc	Inflammation and autoimmunity	Rheumatoid Arthritis	None	1. Male or female aged >= 18 years_x000D_ 2. A diagnosis of rheumatoid arthritis according to the American College of Rheumatology (ACR1987 classification) of at least six months prior to screening._x000D_ 3. Subjects must be treated with MTX, 7.5-25 mg/week, for at least 12 weeks prior to Visit 2 (study day 1), with the last 4 weeks prior to Day 2 (study day 1) at a stable dosage._x000D_ 4. Pati…	39659	2011-05-02	Subcutaneous	NA	4	0	0	NA	NA	NA	NA	NA	NA	NA	NA	NA	NA	NA	NA	NA	Prospective	Randomized	Single	Placebo/Sham	Part A:_x000D_ Safety and tolerability as described by the incidence and severity of adverse events [AEs], clinical laboratory parameters and vital signs_x000D_ Part B:_x000D_ PK/PD parameters including time to recovery of CD-19+ peripheral blood B- lymphocytes to above LLQ (and/or <95% depletion) following repeat subcutaneous dose of Ofatumumab	PR_0242_Therapeutic Exposed_CT0015_A2	0	Treatment period	4	PR_0242_Therapeutic Exposed_CT0015	0
FALSE	CT0015	EU Clinical Trials Register	2008-002046-27	Ofatumumab	ARZERRA	PR_0242	CT0015_A3_001	3	Anti-Ofatumumab Antibodies	Therapeutic Exposed	Ofatumumab 3 mg	Treatment period	Patients received single dose of ofatumumab 3 mg sc	Ofatumumab 3 mg sc	Inflammation and autoimmunity	Rheumatoid Arthritis	None	1. Male or female aged >= 18 years_x000D_ 2. A diagnosis of rheumatoid arthritis according to the American College of Rheumatology (ACR1987 classification) of at least six months prior to screening._x000D_ 3. Subjects must be treated with MTX, 7.5-25 mg/week, for at least 12 weeks prior to Visit 2 (study day 1), with the last 4 weeks prior to Day 2 (study day 1) at a stable dosage._x000D_ 4. Pati…	39659	2011-05-02	Subcutaneous	NA	6	0	0	NA	NA	NA	NA	NA	NA	NA	NA	NA	NA	NA	NA	NA	Prospective	Randomized	Single	Placebo/Sham	Part A:_x000D_ Safety and tolerability as described by the incidence and severity of adverse events [AEs], clinical laboratory parameters and vital signs_x000D_ Part B:_x000D_ PK/PD parameters including time to recovery of CD-19+ peripheral blood B- lymphocytes to above LLQ (and/or <95% depletion) following repeat subcutaneous dose of Ofatumumab	PR_0242_Therapeutic Exposed_CT0015_A3	0	Treatment period	6	PR_0242_Therapeutic Exposed_CT0015	0
FALSE	CT0015	EU Clinical Trials Register	2008-002046-27	Ofatumumab	ARZERRA	PR_0242	CT0015_A4_001	4	Anti-Ofatumumab Antibodies	Therapeutic Exposed	Ofatumumab 30 mg	Treatment period	Patients received single dose of ofatumumab 30 mg sc	Ofatumumab 30 mg sc	Inflammation and autoimmunity	Rheumatoid Arthritis	None	1. Male or female aged >= 18 years_x000D_ 2. A diagnosis of rheumatoid arthritis according to the American College of Rheumatology (ACR1987 classification) of at least six months prior to screening._x000D_ 3. Subjects must be treated with MTX, 7.5-25 mg/week, for at least 12 weeks prior to Visit 2 (study day 1), with the last 4 weeks prior to Day 2 (study day 1) at a stable dosage._x000D_ 4. Pati…	39659	2011-05-02	Subcutaneous	NA	8	0	0	NA	NA	NA	NA	NA	NA	NA	NA	NA	NA	NA	NA	NA	Prospective	Randomized	Single	Placebo/Sham	Part A:_x000D_ Safety and tolerability as described by the incidence and severity of adverse events [AEs], clinical laboratory parameters and vital signs_x000D_ Part B:_x000D_ PK/PD parameters including time to recovery of CD-19+ peripheral blood B- lymphocytes to above LLQ (and/or <95% depletion) following repeat subcutaneous dose of Ofatumumab	PR_0242_Therapeutic Exposed_CT0015_A4	0	Treatment period	8	PR_0242_Therapeutic Exposed_CT0015	0
FALSE	CT0015	EU Clinical Trials Register	2008-002046-27	Ofatumumab	ARZERRA	PR_0242	CT0015_A5_001	5	Anti-Ofatumumab Antibodies	Therapeutic Exposed	Ofatumumab 60 mg	Treatment period	Patients received single dose of ofatumumab 60 mg sc	Ofatumumab 60 mg sc	Inflammation and autoimmunity	Rheumatoid Arthritis	None	1. Male or female aged >= 18 years_x000D_ 2. A diagnosis of rheumatoid arthritis according to the American College of Rheumatology (ACR1987 classification) of at least six months prior to screening._x000D_ 3. Subjects must be treated with MTX, 7.5-25 mg/week, for at least 12 weeks prior to Visit 2 (study day 1), with the last 4 weeks prior to Day 2 (study day 1) at a stable dosage._x000D_ 4. Pati…	39659	2011-05-02	Subcutaneous	NA	6	0	0	NA	NA	NA	NA	NA	NA	NA	NA	NA	NA	NA	NA	NA	Prospective	Randomized	Single	Placebo/Sham	Part A:_x000D_ Safety and tolerability as described by the incidence and severity of adverse events [AEs], clinical laboratory parameters and vital signs_x000D_ Part B:_x000D_ PK/PD parameters including time to recovery of CD-19+ peripheral blood B- lymphocytes to above LLQ (and/or <95% depletion) following repeat subcutaneous dose of Ofatumumab	PR_0242_Therapeutic Exposed_CT0015_A5	0	Treatment period	6	PR_0242_Therapeutic Exposed_CT0015	0
FALSE	CT0015	EU Clinical Trials Register	2008-002046-27	Ofatumumab	ARZERRA	PR_0242	CT0015_A6_001	6	Anti-Ofatumumab Antibodies	Therapeutic Exposed	Ofatumumab 100 mg	Treatment period	Patients received single dose of ofatumumab 100 mg sc	Ofatumumab 100 mg sc	Inflammation and autoimmunity	Rheumatoid Arthritis	None	1. Male or female aged >= 18 years_x000D_ 2. A diagnosis of rheumatoid arthritis according to the American College of Rheumatology (ACR1987 classification) of at least six months prior to screening._x000D_ 3. Subjects must be treated with MTX, 7.5-25 mg/week, for at least 12 weeks prior to Visit 2 (study day 1), with the last 4 weeks prior to Day 2 (study day 1) at a stable dosage._x000D_ 4. Pati…	39659	2011-05-02	Subcutaneous	NA	3	0	0	NA	NA	NA	NA	NA	NA	NA	NA	NA	NA	NA	NA	NA	Prospective	Randomized	Single	Placebo/Sham	Part A:_x000D_ Safety and tolerability as described by the incidence and severity of adverse events [AEs], clinical laboratory parameters and vital signs_x000D_ Part B:_x000D_ PK/PD parameters including time to recovery of CD-19+ peripheral blood B- lymphocytes to above LLQ (and/or <95% depletion) following repeat subcutaneous dose of Ofatumumab	PR_0242_Therapeutic Exposed_CT0015_A6	0	Treatment period	3	PR_0242_Therapeutic Exposed_CT0015	0
FALSE	CT0016	EU Clinical Trials Register	2008-005476-27	Canakinumab	ILARIS	PR_0084	CT0016_A1_001	1	Anti-Canakinumab Antibodies	Therapeutic Exposed	Experimental: canakinumab	Treament period	Patients received a single dose of subcutaneous(sc) injection of canakinumab (4 mg/kg) on day 1. maximal total single dose of canakinumab allowed was 300 mg. any patient who required a dose greater than 150 mg (patients>37.5 kg) received two sc injections	Canakinumab sc 4 mg/kg on day 1_x000D_ dose greater than 150 mg (patients>37.5 kg) received two sc injections	Inflammation and autoimmunity	Systemic Juvenile Idiopathic Arthritis	None	1. Parentâ€™s or legal guardianâ€™s written informed consent and childâ€™s assent, if appropriate, or patientâ€™s informed consent for >= 18 years of age before any study related activity is performed._x000D_ 2. Male and female patients aged >= 2 to < 20 years of age at the time of the screening visit_x000D_ 3. Confirmed diagnosis of SJIA as per ILAR definition (Petty et al 2004) that must have o…	40016	2010-12-02	Subcutaneous	29	43	0	0	Immunogenicity assessment included determination of anti-canakinumab (ACZ885) antibodies in serum samples using BIAcore system	NA	NA	NA	NA	NA	NA	NA	NA	NA	NA	NA	NA	Prospective	Randomized	Double	Placebo/Sham	The proportion of patients who respond to treatment at Day 15 according to the adapted ACR pediatric 30 criteria	PR_0084_Therapeutic Exposed_CT0016_A1	0	Treament period	43	PR_0084_Therapeutic Exposed_CT0016	0
FALSE	CT0016	EU Clinical Trials Register	2008-005476-27	Canakinumab	ILARIS	PR_0084	CT0016_A2_001	2	Anti-Canakinumab Antibodies	Therapeutic Naive	Placebo comparator: placebo	Treament period	Patients received a single dose matching placebo of canakinumab on day 1	Placebo 150 mg powder matching canakinumab on day 1	Inflammation and autoimmunity	Systemic Juvenile Idiopathic Arthritis	None	1. Parentâ€™s or legal guardianâ€™s written informed consent and childâ€™s assent, if appropriate, or patientâ€™s informed consent for >= 18 years of age before any study related activity is performed._x000D_ 2. Male and female patients aged >= 2 to < 20 years of age at the time of the screening visit_x000D_ 3. Confirmed diagnosis of SJIA as per ILAR definition (Petty et al 2004) that must have o…	40016	2010-12-02	Subcutaneous	29	41	1	2.43902	Immunogenicity assessment included determination of anti-canakinumab (ACZ885) antibodies in serum samples using BIAcore system	NA	NA	NA	NA	NA	NA	NA	NA	NA	NA	NA	NA	Prospective	Randomized	Double	Placebo/Sham	The proportion of patients who respond to treatment at Day 15 according to the adapted ACR pediatric 30 criteria	PR_0084_Therapeutic Naive_CT0016_A2	2.43902	Treament period	41	PR_0084_Therapeutic Naive_CT0016	2.43902
FALSE	CT0017	EU Clinical Trials Register	2008-006064-11	Golimumab	SIMPONI	PR_0167	CT0017_A1_001	1	Anti-Golimumab Antibodies	Therapeutic Exposed	Combined golimumab group	Treatment period- week 24	All patients taken golimumab throughout the study	Golimumab 2 mg/kg iv	Inflammation and autoimmunity	Active Rheumatoid Arthritis	Methotrexate	To be eligible for the study, subjects must meet all of the following criteria:_x000D_ 1. Are women or men 18 years of age or older._x000D_ 2. Have a diagnosis of RA (according to the revised 1987 criteria of the ARA; Arnett et al, 1988) for at least 3 months prior to screening._x000D_ 3. Have been treated with and tolerated MTX at a dose of at least 15 mg/week for at least 3 months prior to scre…	40057	2013-02-01	Intravenous	168	440	13	3	NA	NA	NA	NA	Yes	NA	NA	13	13	100	NA	NA	NA	Prospective	Randomized	Double	Placebo/Sham	Proportion of Participants With an American College of Rheumatology (ACR) 20 Response at Week 14 [ Time Frame: Week 14 ]	PR_0167_Therapeutic Exposed_CT0017_A1	6.7	Treatment period- week 100	553	PR_0167_Therapeutic Exposed_CT0017	6.7
FALSE	CT0017	EU Clinical Trials Register	2008-006064-11	Golimumab	SIMPONI	PR_0167	CT0017_A1_002	1	Anti-Golimumab Antibodies	Therapeutic Exposed	Combined golimumab group	Treatment period- week 52	All patients taken golimumab throughout the study	Golimumab 2 mg/kg iv	Inflammation and autoimmunity	Active Rheumatoid Arthritis	Methotrexate	To be eligible for the study, subjects must meet all of the following criteria:_x000D_ 1. Are women or men 18 years of age or older._x000D_ 2. Have a diagnosis of RA (according to the revised 1987 criteria of the ARA; Arnett et al, 1988) for at least 3 months prior to screening._x000D_ 3. Have been treated with and tolerated MTX at a dose of at least 15 mg/week for at least 3 months prior to scre…	40057	2013-02-01	Intravenous	364	560	26	4.6	NA	NA	NA	NA	Yes	NA	NA	26	26	100	NA	NA	NA	Prospective	Randomized	Double	Placebo/Sham	Proportion of Participants With an American College of Rheumatology (ACR) 20 Response at Week 14 [ Time Frame: Week 14 ]	PR_0167_Therapeutic Exposed_CT0017_A1	6.7	Treatment period- week 100	553	PR_0167_Therapeutic Exposed_CT0017	6.7
FALSE	CT0017	EU Clinical Trials Register	2008-006064-11	Golimumab	SIMPONI	PR_0167	CT0017_A1_003	1	Anti-Golimumab Antibodies	Therapeutic Exposed	Combined golimumab group	Treatment period- week 100	All patients taken golimumab throughout the study	Golimumab 2 mg/kg iv	Inflammation and autoimmunity	Active Rheumatoid Arthritis	Methotrexate	To be eligible for the study, subjects must meet all of the following criteria:_x000D_ 1. Are women or men 18 years of age or older._x000D_ 2. Have a diagnosis of RA (according to the revised 1987 criteria of the ARA; Arnett et al, 1988) for at least 3 months prior to screening._x000D_ 3. Have been treated with and tolerated MTX at a dose of at least 15 mg/week for at least 3 months prior to scre…	40057	2013-02-01	Intravenous	700	553	37	6.7	NA	NA	NA	NA	Yes	NA	NA	37	32.005	86.5	NA	NA	NA	Prospective	Randomized	Double	Placebo/Sham	Proportion of Participants With an American College of Rheumatology (ACR) 20 Response at Week 14 [ Time Frame: Week 14 ]	PR_0167_Therapeutic Exposed_CT0017_A1	6.7	Treatment period- week 100	553	PR_0167_Therapeutic Exposed_CT0017	6.7
FALSE	CT0018	EU Clinical Trials Register	2008-008065-35	Natalizumab	TYSABRI	PR_0235	CT0018_A1_001	1	Anti-Natalizumab Antibodies	Therapeutic Exposed	Natalizumab	Overall study	Subjects with ms-related fatigue received natalizumab infusion as per the summary of product characteristics	Natalizumab: iv infusion	Neurological	Relapsing-Remitting Multiple Sclerosis	None	Age >=18 years and age <= 65 years at screening_x000D_ Subjects who have been prescribed Tysabri according to national guidelines but not yet started treatment_x000D_ Signed informed consent form (ICF)_x000D_ FSMC sum score >= 43 at baseline (mild fatigue)	39895	2011-06-30	Intravenous	365	195	3	1.53846	NA	NA	NA	NA	NA	NA	NA	NA	NA	NA	NA	NA	NA	Prospective	NA	Open Label	NA	The primary objective of this trial is to investigate the MS related fatigue during treat-ment with Tysabri as measured by changes in the fatigue scale for motor and cognitive functions (FMSC) over the course of 12 months	PR_0235_Therapeutic Exposed_CT0018_A1	1.53846	Overall study	195	PR_0235_Therapeutic Exposed_CT0018	1.53846
FALSE	CT0019	EU Clinical Trials Register	2009-009374-27	Denosumab	PROLIA, XGEVA	PR_0112	CT0019_A1_001	1	Anti-Denosumab Antibodies	Therapeutic Exposed	Denosumab 120 mg q4w / denosumab 120 mg q4w	Treatment period	This cohort received denosumab 120 mg q4w in the blinded treatment phase of the parent study 20050103 (nct00321620) or 20050136 (nct00321464), and received denosumab 120 mg q4w in this open-label extension study	Denosumab 120 mg sc q4w	Cancer and neoplasms	Advanced Cancer Or Multiple Myeloma	None	Subjects currently enrolled in study 20050103, 20050136, or 20050244_x000D_ Subjects must sign the informed consent before any study specific procedures are performed	39995	2012-04-01	Subcutaneous	730	17	1	5.88235	NA	NA	NA	NA	NA	NA	NA	NA	NA	NA	Hypersensitivity: 11.1	NA	NA	Prospective	NA	Open Label	NA	Number of Participants Survived [ Time Frame: 2 years ]	PR_0112_Therapeutic Exposed_CT0019_A1	5.88235	Treatment period	17	PR_0112_Therapeutic Exposed_CT0019	5.88235
TRUE	CT0020	EU Clinical Trials Register	2009-010359-28	Lebrikizumab	EBGLYSS	PR_0220	CT0020_A1_001	1	Anti-Lebrikizumab Antibodies	Therapeutic Exposed	Experimental: lebrikizumab 250 mg	Treatment period	Participants received sc injection of lebrikizumab at dose level of 250 mg once every 4 weeks on day 1 and at weeks 4, 8, 12, 16, and 20	Lebrikizumab250 sc q4w	Inflammation and autoimmunity	Asthma	None	â€¢ Patients >= 18 and â‰¤ 65 years of age whose asthma was inadequately controlled on ICS therapy, with or without LABA therapy, were eligible for enrollment. Uncontrolled asthma was defined as diagnosis of asthma > 12 months, bronchodilator response required a minimum 12% relative improvement in the volume of the forced expiratory volume in 1 second (FEV1) after bronchodilator at Visit 1 or 2, …	40005	2010-09-10	Subcutaneous	168	99	2	2	NA	NA	NA	NA	NA	NA	NA	NA	NA	NA	Injection site reaction: 13.2	NA	NA	Prospective	Randomized	Double	Placebo/Sham	1. Relative change in pre-bronchodilator FEV1 (volume) from baseline to Week 12	PR_0220_Therapeutic Exposed_CT0020_A1	2	Treatment period	99	PR_0220_Therapeutic Exposed_CT0020	2
FALSE	CT0021	EU Clinical Trials Register	2009-010587-42	Denosumab	PROLIA, XGEVA	PR_0112	CT0021_A1_001	1	Anti-Denosumab Antibodies	Therapeutic Naive	Experimental: denosumab 60 mg	Treatment period: baseline	Denosumab 60 mg, once every 6 months, subcutaneous.the treatment duration was 12 months.subjects randomized to denosumab received their first sc dose on day 1 at the study site, and their second (final) denosumab dose at the month 6 visit	Denosumab 60 mg q6m sc	Musculoskeletal	Osteoporosis	None	Ambulatory, postmenopausal women (based on medical history) aged 55 years or older at screening:_x000D_ â€¢ Postmenopause will be defined as no vaginal bleeding or spotting for at least 12 months_x000D_ â€¢ If the subject is < 60 years old and there is uncertainty regarding menopausal status, confirmation of serum FSH (>= 50 mIU/mL) and serum estradiol (<=20 pg/mL) must be obtained_x000D_ - Have …	40105	2012-01-17	Subcutaneous	0	429	1	0.2331	NA	NA	NA	NA	NA	NA	NA	NA	NA	NA	Hypersensitivity: 1.9	NA	NA	Prospective	Randomized	Open Label	Active controls	Total Hip BMD Percent Change From Baseline at Month 12 [ Time Frame: Baseline to month 12 ]	PR_0112_Therapeutic Naive_CT0021_A1	0.2331	Treatment period: baseline	429	PR_0112_Therapeutic Naive_CT0021	0.2331
FALSE	CT0021	EU Clinical Trials Register	2009-010587-42	Denosumab	PROLIA, XGEVA	PR_0112	CT0021_A1_002	1	Anti-Denosumab Antibodies	Therapeutic Exposed	Experimental: denosumab 60 mg	Treatment period: 12 months	Denosumab 60 mg, once every 6 months, subcutaneous	Denosumab 60 mg q6m sc	Musculoskeletal	Osteoporosis	None	Ambulatory, postmenopausal women (based on medical history) aged 55 years or older at screening:_x000D_ â€¢ Postmenopause will be defined as no vaginal bleeding or spotting for at least 12 months_x000D_ â€¢ If the subject is < 60 years old and there is uncertainty regarding menopausal status, confirmation of serum FSH (>= 50 mIU/mL) and serum estradiol (<=20 pg/mL) must be obtained_x000D_ - Have …	40105	2012-01-17	Subcutaneous	360	429	0	0	NA	NA	NA	NA	NA	NA	NA	NA	NA	NA	NA	NA	NA	Prospective	Randomized	Open Label	Active controls	Total Hip BMD Percent Change From Baseline at Month 12 [ Time Frame: Baseline to month 12 ]	PR_0112_Therapeutic Exposed_CT0021_A1	0	Treatment period: 12 months	429	PR_0112_Therapeutic Exposed_CT0021	0
FALSE	CT0022	EU Clinical Trials Register	2009-012264-14	Ustekinumab	STELARA	PR_0361	CT0022_A1_001	1	Anti-Ustekinumab Antibodies	Therapeutic Exposed	Experimental: ustekinumab 45 mg	Overall period	Participants received ustekinumab 45 mg sc	Ustekinumab 45 mg sc	Inflammation and autoimmunity	Psoriatic Arthritis	None	Potential subjects must satisfy all of the following criteria to be enrolled in the study:_x000D_ â€¢ Men or women between 18 and 99 years of age, inclusive._x000D_ â€¢ Have had PsA at least 6 months prior to the first administration of study agent._x000D_ â€¢ Have a diagnosis of active PsA as defined by:_x000D_ â€“ 5 or more swollen joints and 5 or more tender joints at screening and at baseline…	40148	2013-05-01	Subcutaneous	756	202	17	8.4	NA	NA	NA	NA	NA	NA	NA	NA	NA	NA	Injection site reaction: 0.1	NA	NA	Prospective	Randomized	Double	Placebo/Sham	Proportion of subjects achieving an ACR 20 response at week 24	PR_0361_Therapeutic Exposed_CT0022_A1	8.4	Overall period	202	PR_0361_Therapeutic Exposed_CT0022	8.201
FALSE	CT0022	EU Clinical Trials Register	2009-012264-14	Ustekinumab	STELARA	PR_0361	CT0022_A2_001	2	Anti-Ustekinumab Antibodies	Therapeutic Exposed	Experimental: ustekinumab 90 mg	Overall period	Participants received ustekinumab 90 mg sc	Ustekinumab 90 mg sc	Inflammation and autoimmunity	Psoriatic Arthritis	None	Potential subjects must satisfy all of the following criteria to be enrolled in the study:_x000D_ â€¢ Men or women between 18 and 99 years of age, inclusive._x000D_ â€¢ Have had PsA at least 6 months prior to the first administration of study agent._x000D_ â€¢ Have a diagnosis of active PsA as defined by:_x000D_ â€“ 5 or more swollen joints and 5 or more tender joints at screening and at baseline…	40148	2013-05-01	Subcutaneous	756	200	16	8	NA	NA	NA	NA	NA	NA	NA	NA	NA	NA	Injection site reaction: 0.7	NA	NA	Prospective	Randomized	Double	Placebo/Sham	Proportion of subjects achieving an ACR 20 response at week 24	PR_0361_Therapeutic Exposed_CT0022_A2	8	Overall period	200	PR_0361_Therapeutic Exposed_CT0022	8.201
FALSE	CT0023	EU Clinical Trials Register	2009-012265-60	Ustekinumab	STELARA	PR_0361	CT0023_A1_001	1	Anti-Ustekinumab Antibodies	Therapeutic Exposed	Experimental: ustekinumab 45 mg	Treatment period	Participants received sc injections of ustekinumab 45 mg at weeks 0 and 4 and every 12 weeks thereafter with the last dose at week 40. if early escape, sc injections of 90 mg ustekinumab were given at week 16 and every 12 weeks thereafter with the last dose at week 40. participants received sc injections of placebo at weeks 20 and 24 to maintain the blind	Ustekinumab 45 mg sc at weeks 0 and 4 and every 12 weeks thereafter with the last dose at week 40	Inflammation and autoimmunity	Active Psoriatic Arthritis	None	Subjects were to be between 18 and 99 years of age at screening with the diagnosis of active PsA for at least 6 months prior to the first administration of study agent and had to have 5 or more swollen and tender joints at screening and at baseline. At screening, subjects had to have a minimum C-reactive protein (CRP) >=0.3 mg/dL (modified to >=0.3 mg/dL from >=0.6 mg/dL with Protocol Amendment 3…	40238	2012-11-01	Subcutaneous	420	101	10	9.9	NA	NA	NA	NA	NA	NA	NA	NA	NA	NA	Injection Site Reaction: 0.3	NA	NA	Prospective	Randomized	Double	Placebo/Sham	The proportions of subjects who were ACR 20 responders at Week 24	PR_0361_Therapeutic Exposed_CT0023_A1	9.9	Treatment period	101	PR_0361_Therapeutic Exposed_CT0023	9.38577
FALSE	CT0023	EU Clinical Trials Register	2009-012265-60	Ustekinumab	STELARA	PR_0361	CT0023_A2_001	2	Anti-Ustekinumab Antibodies	Therapeutic Exposed	Experimental: ustekinumab 90 mg	Treatment period	Participants received sc injections of ustekinumab 90 mg at weeks 0 and 4 and every 12 weeks thereafter with the last dose at week 40. if early escape, the same dosage schedule continued. participants received sc injections of placebo at weeks 20 and 24 to maintain the blind	Ustekinumab 90 mg sc at weeks 0 and 4 and every 12 weeks thereafter with the last dose at week 40	Inflammation and autoimmunity	Active Psoriatic Arthritis	None	Subjects were to be between 18 and 99 years of age at screening with the diagnosis of active PsA for at least 6 months prior to the first administration of study agent and had to have 5 or more swollen and tender joints at screening and at baseline. At screening, subjects had to have a minimum C-reactive protein (CRP) >=0.3 mg/dL (modified to >=0.3 mg/dL from >=0.6 mg/dL with Protocol Amendment 3…	40238	2012-11-01	Subcutaneous	420	98	9	9.1	NA	NA	NA	NA	NA	NA	NA	NA	NA	NA	Injection Site Reaction: 1	NA	NA	Prospective	Randomized	Double	Placebo/Sham	The proportions of subjects who were ACR 20 responders at Week 24	PR_0361_Therapeutic Exposed_CT0023_A2	9.1	Treatment period	98	PR_0361_Therapeutic Exposed_CT0023	9.38577
FALSE	CT0023	EU Clinical Trials Register	2009-012265-60	Ustekinumab	STELARA	PR_0361	CT0023_A3_001	3	Anti-Ustekinumab Antibodies	Therapeutic Exposed	Experimental: ustekinumab 90 mg/45mg	Treatment period	Participants received sc injections of ustekinumab 90 mg at weeks 0 and 4 and every 12 weeks thereafter with the last dose at week 40. if early escape, the same dosage schedule continued. participants received sc injections of placebo at weeks 20 and 24 to maintain the blind	Ustekinumab 90 mg or 45 mg sc at weeks 0 and 4 and every 12 weeks thereafter with the last dose at week 40	Inflammation and autoimmunity	Active Psoriatic Arthritis	None	Subjects were to be between 18 and 99 years of age at screening with the diagnosis of active PsA for at least 6 months prior to the first administration of study agent and had to have 5 or more swollen and tender joints at screening and at baseline. At screening, subjects had to have a minimum C-reactive protein (CRP) >=0.3 mg/dL (modified to >=0.3 mg/dL from >=0.6 mg/dL with Protocol Amendment 3…	40238	2012-11-01	Subcutaneous	420	279	26	9.3	NA	NA	NA	NA	Yes	NA	NA	26	19.006	73.1	NA	NA	NA	Prospective	Randomized	Double	Placebo/Sham	The proportions of subjects who were ACR 20 responders at Week 24	PR_0361_Therapeutic Exposed_CT0023_A3	9.3	Treatment period	279	PR_0361_Therapeutic Exposed_CT0023	9.38577
FALSE	CT0024	EU Clinical Trials Register	2009-013267-19	Lebrikizumab	EBGLYSS	PR_0220	CT0024_A1_001	1	Anti-Lebrikizumab Antibodies	Therapeutic Exposed	Experimental: lebrikizumab 125+ 250 +500 mg	Treatment period	Combined arm of lebrikizumab 125, 250 and 500mg administered monthly by sc injection	Lebrikizumab 125 + 250+ 500 mg monthly sc	Inflammation and autoimmunity	Asthma	None	Patients >= 18 and <= 65 years of age with stable asthma were eligible for enrollment. Stable asthma was defined as diagnosis of asthma >=12 months prior to Visit 1, bronchodilator response at Visit 1, 2, or 3 (a bronchodilator response required a minimum 15% relative increase in the volume of FEV1 after bronchodilator), pre-bronchodilator FEV1 >=60% and <= 85% predicted at Visit 3, relative chan…	40142	2011-02-21	Subcutaneous	182	145	1	0.7	NA	NA	NA	NA	NA	NA	NA	NA	NA	NA	Injection site reaction: 23.4	NA	NA	Prospective	Randomized	Double	Placebo/Sham	1. The primary efficacy outcome measure was the relative change in pre-bronchodilator FEV1 (volume) from baseline to Week 12	PR_0220_Therapeutic Exposed_CT0024_A1	0.7	Treatment period	145	PR_0220_Therapeutic Exposed_CT0024	0.7
TRUE	CT0025	EU Clinical Trials Register	2009-014597-17	Tanezumab	RN624, PF-04383119	PR_0335	CT0025_A1_001	1	Anti-Tanezumab Antibodies	Therapeutic Naive	Experimental: tanezumab 1 mg sc	Baseline	Subjects were randomized to receive tanezumab 1 mg sc	Tanezumab 1 mg	Renal and urogenital	Interstitial Cystitis/Painful Bladder Syndrome	None	Male and female subjects >=18 years of agewith IC/PBS for >6 months with moderate to severe pain and a mean micturition frequency of >=8 times per 24 hours as derived from the symptom diary completed before randomization. Subjects had to have been on stable oral medicines for IC/PBS for >=3 months. Other therapies were stopped, if required, during t=he study	40200	2011-01-21	Subcutaneous	0	36	0	0	NA	NA	NA	NA	NA	NA	NA	NA	NA	NA	Injection site reaction: 9.8	NA	NA	Prospective	Randomized	Double	Placebo/Sham	Change from Baseline in mean average daily bladder pain over 7 days at Week 8 as measured by an 11-point numeric rating scale (NRS)	PR_0335_Therapeutic Naive_CT0025_A1	0	Baseline	36	PR_0335_Therapeutic Naive_CT0025	0
TRUE	CT0025	EU Clinical Trials Register	2009-014597-17	Tanezumab	RN624, PF-04383119	PR_0335	CT0025_A2_001	2	Anti-Tanezumab Antibodies	Therapeutic Naive	Experimental: tanezumab 2.5 mg sc	Baseline	Subjects were randomized to receive tanezumab 2.5 mg sc	Tanezumab 2.5 mg	Renal and urogenital	Interstitial Cystitis/Painful Bladder Syndrome	None	Male and female subjects >=18 years of agewith IC/PBS for >6 months with moderate to severe pain and a mean micturition frequency of >=8 times per 24 hours as derived from the symptom diary completed before randomization. Subjects had to have been on stable oral medicines for IC/PBS for >=3 months. Other therapies were stopped, if required, during t=he study	40200	2011-01-21	Subcutaneous	0	33	0	0	NA	NA	NA	NA	NA	NA	NA	NA	NA	NA	Injection site reaction: 0	NA	NA	Prospective	Randomized	Double	Placebo/Sham	Change from Baseline in mean average daily bladder pain over 7 days at Week 8 as measured by an 11-point numeric rating scale (NRS)	PR_0335_Therapeutic Naive_CT0025_A2	0	Baseline	33	PR_0335_Therapeutic Naive_CT0025	0
TRUE	CT0025	EU Clinical Trials Register	2009-014597-17	Tanezumab	RN624, PF-04383119	PR_0335	CT0025_A3_001	3	Anti-Tanezumab Antibodies	Therapeutic Naive	Experimental: tanezumab 10 mg sc	Baseline	Subjects were randomized to receive tanezumab 10 mg sc	Tanezumab 10 mg	Renal and urogenital	Interstitial Cystitis/Painful Bladder Syndrome	None	Male and female subjects >=18 years of agewith IC/PBS for >6 months with moderate to severe pain and a mean micturition frequency of >=8 times per 24 hours as derived from the symptom diary completed before randomization. Subjects had to have been on stable oral medicines for IC/PBS for >=3 months. Other therapies were stopped, if required, during t=he study	40200	2011-01-21	Subcutaneous	0	35	0	0	NA	NA	NA	NA	NA	NA	NA	NA	NA	NA	Injection site reaction: 5.0	NA	NA	Prospective	Randomized	Double	Placebo/Sham	Change from Baseline in mean average daily bladder pain over 7 days at Week 8 as measured by an 11-point numeric rating scale (NRS)	PR_0335_Therapeutic Naive_CT0025_A3	0	Baseline	35	PR_0335_Therapeutic Naive_CT0025	0
TRUE	CT0025	EU Clinical Trials Register	2009-014597-17	Tanezumab	RN624, PF-04383119	PR_0335	CT0025_A4_001	4	Anti-Tanezumab Antibodies	Therapeutic Naive	Experimental: tanezumab 20mg sc	Baseline	Subjects were randomized to receive tanezumab 20mg sc	Tanezumab 20mg	Renal and urogenital	Interstitial Cystitis/Painful Bladder Syndrome	None	Male and female subjects >=18 years of agewith IC/PBS for >6 months with moderate to severe pain and a mean micturition frequency of >=8 times per 24 hours as derived from the symptom diary completed before randomization. Subjects had to have been on stable oral medicines for IC/PBS for >=3 months. Other therapies were stopped, if required, during t=he study	40200	2011-01-21	Subcutaneous	0	36	0	0	NA	NA	NA	NA	NA	NA	NA	NA	NA	NA	Injection site reaction: 5.0	NA	NA	Prospective	Randomized	Double	Placebo/Sham	Change from Baseline in mean average daily bladder pain over 7 days at Week 8 as measured by an 11-point numeric rating scale (NRS)	PR_0335_Therapeutic Naive_CT0025_A4	0	Baseline	36	PR_0335_Therapeutic Naive_CT0025	0
TRUE	CT0025	EU Clinical Trials Register	2009-014597-17	Tanezumab	RN624, PF-04383119	PR_0335	CT0025_A1_002	1	Anti-Tanezumab Antibodies	Therapeutic Exposed	Experimental: tanezumab 1 mg sc	Treatment period-week 8	Subjects were randomized to receive tanezumab 1 mg sc	Tanezumab 1 mg	Renal and urogenital	Interstitial Cystitis/Painful Bladder Syndrome	None	Male and female subjects >=18 years of agewith IC/PBS for >6 months with moderate to severe pain and a mean micturition frequency of >=8 times per 24 hours as derived from the symptom diary completed before randomization. Subjects had to have been on stable oral medicines for IC/PBS for >=3 months. Other therapies were stopped, if required, during t=he study	40200	2011-01-21	Subcutaneous	56	34	0	0	NA	NA	NA	NA	NA	NA	NA	NA	NA	NA	NA	NA	NA	Prospective	Randomized	Double	Placebo/Sham	Change from Baseline in mean average daily bladder pain over 7 days at Week 8 as measured by an 11-point numeric rating scale (NRS)	PR_0335_Therapeutic Exposed_CT0025_A1	0	Treatment period-week 8	34	PR_0335_Therapeutic Exposed_CT0025	0
TRUE	CT0025	EU Clinical Trials Register	2009-014597-17	Tanezumab	RN624, PF-04383119	PR_0335	CT0025_A2_002	2	Anti-Tanezumab Antibodies	Therapeutic Exposed	Experimental: tanezumab 2.5 mg sc	Treatment period-week 8	Subjects were randomized to receive tanezumab 2.5 mg sc	Tanezumab 2.5 mg	Renal and urogenital	Interstitial Cystitis/Painful Bladder Syndrome	None	Male and female subjects >=18 years of agewith IC/PBS for >6 months with moderate to severe pain and a mean micturition frequency of >=8 times per 24 hours as derived from the symptom diary completed before randomization. Subjects had to have been on stable oral medicines for IC/PBS for >=3 months. Other therapies were stopped, if required, during t=he study	40200	2011-01-21	Subcutaneous	56	27	0	0	NA	NA	NA	NA	NA	NA	NA	NA	NA	NA	NA	NA	NA	Prospective	Randomized	Double	Placebo/Sham	Change from Baseline in mean average daily bladder pain over 7 days at Week 8 as measured by an 11-point numeric rating scale (NRS)	PR_0335_Therapeutic Exposed_CT0025_A2	0	Treatment period-week 8	27	PR_0335_Therapeutic Exposed_CT0025	0
TRUE	CT0025	EU Clinical Trials Register	2009-014597-17	Tanezumab	RN624, PF-04383119	PR_0335	CT0025_A3_002	3	Anti-Tanezumab Antibodies	Therapeutic Exposed	Experimental: tanezumab 10 mg sc	Treatment period-week 8	Subjects were randomized to receive tanezumab 10 mg sc	Tanezumab 10 mg	Renal and urogenital	Interstitial Cystitis/Painful Bladder Syndrome	None	Male and female subjects >=18 years of agewith IC/PBS for >6 months with moderate to severe pain and a mean micturition frequency of >=8 times per 24 hours as derived from the symptom diary completed before randomization. Subjects had to have been on stable oral medicines for IC/PBS for >=3 months. Other therapies were stopped, if required, during t=he study	40200	2011-01-21	Subcutaneous	56	30	0	0	NA	NA	NA	NA	NA	NA	NA	NA	NA	NA	NA	NA	NA	Prospective	Randomized	Double	Placebo/Sham	Change from Baseline in mean average daily bladder pain over 7 days at Week 8 as measured by an 11-point numeric rating scale (NRS)	PR_0335_Therapeutic Exposed_CT0025_A3	0	Treatment period-week 8	30	PR_0335_Therapeutic Exposed_CT0025	0
TRUE	CT0025	EU Clinical Trials Register	2009-014597-17	Tanezumab	RN624, PF-04383119	PR_0335	CT0025_A4_002	4	Anti-Tanezumab Antibodies	Therapeutic Exposed	Experimental: tanezumab 20mg sc	Treatment period-week 8	Subjects were randomized to receive tanezumab 20mg sc	Tanezumab 20mg	Renal and urogenital	Interstitial Cystitis/Painful Bladder Syndrome	None	Male and female subjects >=18 years of agewith IC/PBS for >6 months with moderate to severe pain and a mean micturition frequency of >=8 times per 24 hours as derived from the symptom diary completed before randomization. Subjects had to have been on stable oral medicines for IC/PBS for >=3 months. Other therapies were stopped, if required, during t=he study	40200	2011-01-21	Subcutaneous	56	30	0	0	NA	NA	NA	NA	NA	NA	NA	NA	NA	NA	NA	NA	NA	Prospective	Randomized	Double	Placebo/Sham	Change from Baseline in mean average daily bladder pain over 7 days at Week 8 as measured by an 11-point numeric rating scale (NRS)	PR_0335_Therapeutic Exposed_CT0025_A4	0	Treatment period-week 8	30	PR_0335_Therapeutic Exposed_CT0025	0
TRUE	CT0025	EU Clinical Trials Register	2009-014597-17	Tanezumab	RN624, PF-04383119	PR_0335	CT0025_A1_003	1	Anti-Tanezumab Antibodies	Therapeutic Exposed	Experimental: tanezumab 1 mg sc	Treatment period-week 16	Subjects were randomized to receive tanezumab 1 mg sc	Tanezumab 1 mg	Renal and urogenital	Interstitial Cystitis/Painful Bladder Syndrome	None	Male and female subjects >=18 years of agewith IC/PBS for >6 months with moderate to severe pain and a mean micturition frequency of >=8 times per 24 hours as derived from the symptom diary completed before randomization. Subjects had to have been on stable oral medicines for IC/PBS for >=3 months. Other therapies were stopped, if required, during t=he study	40200	2011-01-21	Subcutaneous	112	30	0	0	NA	NA	NA	NA	NA	NA	NA	NA	NA	NA	NA	NA	NA	Prospective	Randomized	Double	Placebo/Sham	Change from Baseline in mean average daily bladder pain over 7 days at Week 8 as measured by an 11-point numeric rating scale (NRS)	PR_0335_Therapeutic Exposed_CT0025_A1	0	Treatment period-week 8	34	PR_0335_Therapeutic Exposed_CT0025	0
TRUE	CT0025	EU Clinical Trials Register	2009-014597-17	Tanezumab	RN624, PF-04383119	PR_0335	CT0025_A2_003	2	Anti-Tanezumab Antibodies	Therapeutic Exposed	Experimental: tanezumab 2.5 mg sc	Treatment period-week 16	Subjects were randomized to receive tanezumab 2.5 mg sc	Tanezumab 2.5 mg	Renal and urogenital	Interstitial Cystitis/Painful Bladder Syndrome	None	Male and female subjects >=18 years of agewith IC/PBS for >6 months with moderate to severe pain and a mean micturition frequency of >=8 times per 24 hours as derived from the symptom diary completed before randomization. Subjects had to have been on stable oral medicines for IC/PBS for >=3 months. Other therapies were stopped, if required, during t=he study	40200	2011-01-21	Subcutaneous	112	24	0	0	NA	NA	NA	NA	NA	NA	NA	NA	NA	NA	NA	NA	NA	Prospective	Randomized	Double	Placebo/Sham	Change from Baseline in mean average daily bladder pain over 7 days at Week 8 as measured by an 11-point numeric rating scale (NRS)	PR_0335_Therapeutic Exposed_CT0025_A2	0	Treatment period-week 8	27	PR_0335_Therapeutic Exposed_CT0025	0
TRUE	CT0025	EU Clinical Trials Register	2009-014597-17	Tanezumab	RN624, PF-04383119	PR_0335	CT0025_A3_003	3	Anti-Tanezumab Antibodies	Therapeutic Exposed	Experimental: tanezumab 10 mg sc	Treatment period-week 16	Subjects were randomized to receive tanezumab 10 mg sc	Tanezumab 10 mg	Renal and urogenital	Interstitial Cystitis/Painful Bladder Syndrome	None	Male and female subjects >=18 years of agewith IC/PBS for >6 months with moderate to severe pain and a mean micturition frequency of >=8 times per 24 hours as derived from the symptom diary completed before randomization. Subjects had to have been on stable oral medicines for IC/PBS for >=3 months. Other therapies were stopped, if required, during t=he study	40200	2011-01-21	Subcutaneous	112	25	0	0	NA	NA	NA	NA	NA	NA	NA	NA	NA	NA	NA	NA	NA	Prospective	Randomized	Double	Placebo/Sham	Change from Baseline in mean average daily bladder pain over 7 days at Week 8 as measured by an 11-point numeric rating scale (NRS)	PR_0335_Therapeutic Exposed_CT0025_A3	0	Treatment period-week 8	30	PR_0335_Therapeutic Exposed_CT0025	0
TRUE	CT0025	EU Clinical Trials Register	2009-014597-17	Tanezumab	RN624, PF-04383119	PR_0335	CT0025_A4_003	4	Anti-Tanezumab Antibodies	Therapeutic Exposed	Experimental: tanezumab 20mg sc	Treatment period-week 16	Subjects were randomized to receive tanezumab 20mg sc	Tanezumab 20mg	Renal and urogenital	Interstitial Cystitis/Painful Bladder Syndrome	None	Male and female subjects >=18 years of agewith IC/PBS for >6 months with moderate to severe pain and a mean micturition frequency of >=8 times per 24 hours as derived from the symptom diary completed before randomization. Subjects had to have been on stable oral medicines for IC/PBS for >=3 months. Other therapies were stopped, if required, during t=he study	40200	2011-01-21	Subcutaneous	112	26	0	0	NA	NA	NA	NA	NA	NA	NA	NA	NA	NA	NA	NA	NA	Prospective	Randomized	Double	Placebo/Sham	Change from Baseline in mean average daily bladder pain over 7 days at Week 8 as measured by an 11-point numeric rating scale (NRS)	PR_0335_Therapeutic Exposed_CT0025_A4	0	Treatment period-week 8	30	PR_0335_Therapeutic Exposed_CT0025	0
TRUE	CT0025	EU Clinical Trials Register	2009-014597-17	Tanezumab	RN624, PF-04383119	PR_0335	CT0025_A1_004	1	Anti-Tanezumab Antibodies	Therapeutic Exposed	Experimental: tanezumab 1 mg sc	Treatment period-week 24	Subjects were randomized to receive tanezumab 1 mg sc	Tanezumab 1 mg	Renal and urogenital	Interstitial Cystitis/Painful Bladder Syndrome	None	Male and female subjects >=18 years of agewith IC/PBS for >6 months with moderate to severe pain and a mean micturition frequency of >=8 times per 24 hours as derived from the symptom diary completed before randomization. Subjects had to have been on stable oral medicines for IC/PBS for >=3 months. Other therapies were stopped, if required, during t=he study	40200	2011-01-21	Subcutaneous	168	18	0	0	NA	NA	NA	NA	NA	NA	NA	NA	NA	NA	NA	NA	NA	Prospective	Randomized	Double	Placebo/Sham	Change from Baseline in mean average daily bladder pain over 7 days at Week 8 as measured by an 11-point numeric rating scale (NRS)	PR_0335_Therapeutic Exposed_CT0025_A1	0	Treatment period-week 8	34	PR_0335_Therapeutic Exposed_CT0025	0
TRUE	CT0025	EU Clinical Trials Register	2009-014597-17	Tanezumab	RN624, PF-04383119	PR_0335	CT0025_A2_004	2	Anti-Tanezumab Antibodies	Therapeutic Exposed	Experimental: tanezumab 2.5 mg sc	Treatment period-week 24	Subjects were randomized to receive tanezumab 2.5 mg sc	Tanezumab 2.5 mg	Renal and urogenital	Interstitial Cystitis/Painful Bladder Syndrome	None	Male and female subjects >=18 years of agewith IC/PBS for >6 months with moderate to severe pain and a mean micturition frequency of >=8 times per 24 hours as derived from the symptom diary completed before randomization. Subjects had to have been on stable oral medicines for IC/PBS for >=3 months. Other therapies were stopped, if required, during t=he study	40200	2011-01-21	Subcutaneous	168	18	0	0	NA	NA	NA	NA	NA	NA	NA	NA	NA	NA	NA	NA	NA	Prospective	Randomized	Double	Placebo/Sham	Change from Baseline in mean average daily bladder pain over 7 days at Week 8 as measured by an 11-point numeric rating scale (NRS)	PR_0335_Therapeutic Exposed_CT0025_A2	0	Treatment period-week 8	27	PR_0335_Therapeutic Exposed_CT0025	0
TRUE	CT0025	EU Clinical Trials Register	2009-014597-17	Tanezumab	RN624, PF-04383119	PR_0335	CT0025_A3_004	3	Anti-Tanezumab Antibodies	Therapeutic Exposed	Experimental: tanezumab 10 mg sc	Treatment period-week 24	Subjects were randomized to receive tanezumab 10 mg sc	Tanezumab 10 mg	Renal and urogenital	Interstitial Cystitis/Painful Bladder Syndrome	None	Male and female subjects >=18 years of agewith IC/PBS for >6 months with moderate to severe pain and a mean micturition frequency of >=8 times per 24 hours as derived from the symptom diary completed before randomization. Subjects had to have been on stable oral medicines for IC/PBS for >=3 months. Other therapies were stopped, if required, during t=he study	40200	2011-01-21	Subcutaneous	168	17	0	0	NA	NA	NA	NA	NA	NA	NA	NA	NA	NA	NA	NA	NA	Prospective	Randomized	Double	Placebo/Sham	Change from Baseline in mean average daily bladder pain over 7 days at Week 8 as measured by an 11-point numeric rating scale (NRS)	PR_0335_Therapeutic Exposed_CT0025_A3	0	Treatment period-week 8	30	PR_0335_Therapeutic Exposed_CT0025	0
TRUE	CT0025	EU Clinical Trials Register	2009-014597-17	Tanezumab	RN624, PF-04383119	PR_0335	CT0025_A4_004	4	Anti-Tanezumab Antibodies	Therapeutic Exposed	Experimental: tanezumab 20mg sc	Treatment period-week 24	Subjects were randomized to receive tanezumab 20mg sc	Tanezumab 20mg	Renal and urogenital	Interstitial Cystitis/Painful Bladder Syndrome	None	Male and female subjects >=18 years of agewith IC/PBS for >6 months with moderate to severe pain and a mean micturition frequency of >=8 times per 24 hours as derived from the symptom diary completed before randomization. Subjects had to have been on stable oral medicines for IC/PBS for >=3 months. Other therapies were stopped, if required, during t=he study	40200	2011-01-21	Subcutaneous	168	17	0	0	NA	NA	NA	NA	NA	NA	NA	NA	NA	NA	NA	NA	NA	Prospective	Randomized	Double	Placebo/Sham	Change from Baseline in mean average daily bladder pain over 7 days at Week 8 as measured by an 11-point numeric rating scale (NRS)	PR_0335_Therapeutic Exposed_CT0025_A4	0	Treatment period-week 8	30	PR_0335_Therapeutic Exposed_CT0025	0
TRUE	CT0026	EU Clinical Trials Register	2009-016163-12	Brodalumab	SILIQ, KYNTHEUM	PR_0079	CT0026_A1_001	1	Anti-Brodalumab Antibodies	Therapeutic Exposed	Brodalumab subcutaneousl following placebo in 20090062	Treatment period	Participants who received placebo in parent study 20090062 received brodalumab subcutaneously (sc) at baseline and weeks 1 and 2, and then every 2 weeks (q2w) thereafter for up to 360 weeks	Initially, all subjects received brodalumab 210 mg. after protocol amendment 2, the dose of brodalumab was reduced to 140 mg in subjects who weighed <= 100 kg. after protocol amendment 3, subjects who had an inadequate response during treatment with brodalumab 140 mg could have their dose increased to 210 mg. subjects who did not have their dose reduced as part of protocol amendment 2 continued t…	Inflammation and autoimmunity	Psoriasis	None	Subject has provided informed consent._x000D_ Subject was randomized into Study 20090062 and completed the week 16 evaluation._x000D_ For subjects with >= 3 months between the week 16 visit of 20090062 and_x000D_ the planned first IP dose in 20090403: Negative test for hepatitis B virus (HBV)_x000D_ surface antigen, hepatitis C virus (HCV) antibody, and/or human immunodeficiency virus (HIV) in su…	40361	2015-10-19	Subcutaneous	2520	33	3	9.09091	Anti-brodalumab immunoassay	NA	NA	NA	Yes	NA	NA	3	0	0	Hypersensitivity: 0_x000D_ Injection site erythema: 6.06_x000D_ Injection site pain: 0_x000D_ Injection site pruritus: 6.06_x000D_ Injection site swelling: 3.03	NA	NA	Prospective	Not Randomized	Open Label	Parallel Assignment	1. Percentage of Participants with a Static Physicianâ€™s Global Assessment of Clear or Almost Clear_x000D_ 2. Percentage of Participants with a Static Physicianâ€™s Global Assessment of Clear_x000D_ 3. Percent Improvement from 20090062 Baseline in Psoriasis Area and Severity Index (PASI)_x000D_ 4. Percentage of Participants with a 50% or Greater Improvement from 20090062 Baseline in PASI Score (…	PR_0079_Therapeutic Exposed_CT0026_A1	9.09091	Treatment period	33	PR_0079_Therapeutic Exposed_CT0026	13.8122
TRUE	CT0026	EU Clinical Trials Register	2009-016163-12	Brodalumab	SILIQ, KYNTHEUM	PR_0079	CT0026_A2_001	2	Anti-Brodalumab Antibodies	Therapeutic Exposed	70 mg q2w in 20090062	Treatment period	Participants who received 70 mg q2w brodalumab in parent study 20090062 received brodalumab sc at baseline and weeks 1 and 2, and then q2w thereafter for up to 360 weeks	Initially, all subjects received brodalumab 210 mg. after protocol amendment 2, the dose of brodalumab was reduced to 140 mg in subjects who weighed <= 100 kg. after protocol amendment 3, subjects who had an inadequate response during treatment with brodalumab 140 mg could have their dose increased to 210 mg. subjects who did not have their dose reduced as part of protocol amendment 2 continued t…	Inflammation and autoimmunity	Psoriasis	None	Subject has provided informed consent._x000D_ Subject was randomized into Study 20090062 and completed the week 16 evaluation._x000D_ For subjects with >= 3 months between the week 16 visit of 20090062 and_x000D_ the planned first IP dose in 20090403: Negative test for hepatitis B virus (HBV)_x000D_ surface antigen, hepatitis C virus (HCV) antibody, and/or human immunodeficiency virus (HIV) in su…	40361	2015-10-19	Subcutaneous	2520	36	6	16.6667	Anti-brodalumab immunoassay	NA	NA	NA	Yes	NA	NA	6	0	0	Hypersensitivity: 5.56_x000D_ Injection site erythema: 2.78_x000D_ Injection site pain: 5.56_x000D_ Injection site pruritus: 0_x000D_ Injection site swelling: 0	NA	NA	Prospective	Not Randomized	Open Label	Parallel Assignment	1. Percentage of Participants with a Static Physicianâ€™s Global Assessment of Clear or Almost Clear_x000D_ 2. Percentage of Participants with a Static Physicianâ€™s Global Assessment of Clear_x000D_ 3. Percent Improvement from 20090062 Baseline in Psoriasis Area and Severity Index (PASI)_x000D_ 4. Percentage of Participants with a 50% or Greater Improvement from 20090062 Baseline in PASI Score (…	PR_0079_Therapeutic Exposed_CT0026_A2	16.6667	Treatment period	36	PR_0079_Therapeutic Exposed_CT0026	13.8122
TRUE	CT0026	EU Clinical Trials Register	2009-016163-12	Brodalumab	SILIQ, KYNTHEUM	PR_0079	CT0026_A3_001	3	Anti-Brodalumab Antibodies	Therapeutic Exposed	140 mg q2w in 20090062	Treatment period	Participants who received 140 mg q2w brodalumab in parent study 20090062 received brodalumab sc at baseline and weeks 1 and 2, and then q2w thereafter for up to 360 weeks	Initially, all subjects received brodalumab 210 mg. after protocol amendment 2, the dose of brodalumab was reduced to 140 mg in subjects who weighed <= 100 kg. after protocol amendment 3, subjects who had an inadequate response during treatment with brodalumab 140 mg could have their dose increased to 210 mg. subjects who did not have their dose reduced as part of protocol amendment 2 continued t…	Inflammation and autoimmunity	Psoriasis	None	Subject has provided informed consent._x000D_ Subject was randomized into Study 20090062 and completed the week 16 evaluation._x000D_ For subjects with >= 3 months between the week 16 visit of 20090062 and_x000D_ the planned first IP dose in 20090403: Negative test for hepatitis B virus (HBV)_x000D_ surface antigen, hepatitis C virus (HCV) antibody, and/or human immunodeficiency virus (HIV) in su…	40361	2015-10-19	Subcutaneous	2520	37	4	10.8108	Anti-brodalumab immunoassay	NA	NA	NA	Yes	NA	NA	4	0	0	Hypersensitivity: 0_x000D_ Injection site erythema: 5.41_x000D_ Injection site pain: 5.41_x000D_ Injection site pruritus: 2.70_x000D_ Injection site swelling: 2.70	NA	NA	Prospective	Not Randomized	Open Label	Parallel Assignment	1. Percentage of Participants with a Static Physicianâ€™s Global Assessment of Clear or Almost Clear_x000D_ 2. Percentage of Participants with a Static Physicianâ€™s Global Assessment of Clear_x000D_ 3. Percent Improvement from 20090062 Baseline in Psoriasis Area and Severity Index (PASI)_x000D_ 4. Percentage of Participants with a 50% or Greater Improvement from 20090062 Baseline in PASI Score (…	PR_0079_Therapeutic Exposed_CT0026_A3	10.8108	Treatment period	37	PR_0079_Therapeutic Exposed_CT0026	13.8122
TRUE	CT0026	EU Clinical Trials Register	2009-016163-12	Brodalumab	SILIQ, KYNTHEUM	PR_0079	CT0026_A4_001	4	Anti-Brodalumab Antibodies	Therapeutic Exposed	210 mg q2w in 20090062	Treatment period	Participants who received 210 mg q2w brodalumab in parent study 20090062 received brodalumab sc at baseline and weeks 1 and 2, and then q2w thereafter for up to 360 weeks	Initially, all subjects received brodalumab 210 mg. after protocol amendment 2, the dose of brodalumab was reduced to 140 mg in subjects who weighed <= 100 kg. after protocol amendment 3, subjects who had an inadequate response during treatment with brodalumab 140 mg could have their dose increased to 210 mg. subjects who did not have their dose reduced as part of protocol amendment 2 continued t…	Inflammation and autoimmunity	Psoriasis	None	Subject has provided informed consent._x000D_ Subject was randomized into Study 20090062 and completed the week 16 evaluation._x000D_ For subjects with >= 3 months between the week 16 visit of 20090062 and_x000D_ the planned first IP dose in 20090403: Negative test for hepatitis B virus (HBV)_x000D_ surface antigen, hepatitis C virus (HCV) antibody, and/or human immunodeficiency virus (HIV) in su…	40361	2015-10-19	Subcutaneous	2520	35	4	11.4286	Anti-brodalumab immunoassay	NA	NA	NA	Yes	NA	NA	4	0	0	Hypersensitivity: 0_x000D_ Injection site erythema: 2.86_x000D_ Injection site pain: 5.71_x000D_ Injection site pruritus: 0_x000D_ Injection site swelling: 0	NA	NA	Prospective	Not Randomized	Open Label	Parallel Assignment	1. Percentage of Participants with a Static Physicianâ€™s Global Assessment of Clear or Almost Clear_x000D_ 2. Percentage of Participants with a Static Physicianâ€™s Global Assessment of Clear_x000D_ 3. Percent Improvement from 20090062 Baseline in Psoriasis Area and Severity Index (PASI)_x000D_ 4. Percentage of Participants with a 50% or Greater Improvement from 20090062 Baseline in PASI Score (…	PR_0079_Therapeutic Exposed_CT0026_A4	11.4286	Treatment period	35	PR_0079_Therapeutic Exposed_CT0026	13.8122
TRUE	CT0026	EU Clinical Trials Register	2009-016163-12	Brodalumab	SILIQ, KYNTHEUM	PR_0079	CT0026_A5_001	5	Anti-Brodalumab Antibodies	Therapeutic Exposed	280 mg q4w in 20090062	Treatment period	Participants who received 280 mg q4w brodalumab in parent study 20090062 received brodalumab sc at baseline and weeks 1 and 2, and then q2w thereafter for up to 360 weeks	Initially, all subjects received brodalumab 210 mg. after protocol amendment 2, the dose of brodalumab was reduced to 140 mg in subjects who weighed <= 100 kg. after protocol amendment 3, subjects who had an inadequate response during treatment with brodalumab 140 mg could have their dose increased to 210 mg. subjects who did not have their dose reduced as part of protocol amendment 2 continued t…	Inflammation and autoimmunity	Psoriasis	None	Subject has provided informed consent._x000D_ Subject was randomized into Study 20090062 and completed the week 16 evaluation._x000D_ For subjects with >= 3 months between the week 16 visit of 20090062 and_x000D_ the planned first IP dose in 20090403: Negative test for hepatitis B virus (HBV)_x000D_ surface antigen, hepatitis C virus (HCV) antibody, and/or human immunodeficiency virus (HIV) in su…	40361	2015-10-19	Subcutaneous	2520	40	8	20	Anti-brodalumab immunoassay	NA	NA	NA	Yes	NA	NA	8	0	0	Hypersensitivity: 2.5_x000D_ Injection site erythema: 2.50_x000D_ Injection site pain: 5_x000D_ Injection site pruritus: 0_x000D_ Injection site swelling: 0	NA	NA	Prospective	Not Randomized	Open Label	Parallel Assignment	1. Percentage of Participants with a Static Physicianâ€™s Global Assessment of Clear or Almost Clear_x000D_ 2. Percentage of Participants with a Static Physicianâ€™s Global Assessment of Clear_x000D_ 3. Percent Improvement from 20090062 Baseline in Psoriasis Area and Severity Index (PASI)_x000D_ 4. Percentage of Participants with a 50% or Greater Improvement from 20090062 Baseline in PASI Score (…	PR_0079_Therapeutic Exposed_CT0026_A5	20	Treatment period	40	PR_0079_Therapeutic Exposed_CT0026	13.8122
TRUE	CT0026	EU Clinical Trials Register	2009-016163-12	Brodalumab	SILIQ, KYNTHEUM	PR_0079	CT0026_A1_002	1	Anti-Brodalumab Antibodies	Therapeutic Exposed	Brodalumab subcutaneousl following placebo in 20090062	Treatment period	Participants who received placebo in parent study 20090062 received brodalumab subcutaneously (sc) at baseline and weeks 1 and 2, and then every 2 weeks (q2w) thereafter for up to 360 weeks	Initially, all subjects received brodalumab 210 mg. after protocol amendment 2, the dose of brodalumab was reduced to 140 mg in subjects who weighed <= 100 kg. after protocol amendment 3, subjects who had an inadequate response during treatment with brodalumab 140 mg could have their dose increased to 210 mg. subjects who did not have their dose reduced as part of protocol amendment 2 continued t…	Inflammation and autoimmunity	Psoriasis	None	Subject has provided informed consent._x000D_ Subject was randomized into Study 20090062 and completed the week 16 evaluation._x000D_ For subjects with >= 3 months between the week 16 visit of 20090062 and_x000D_ the planned first IP dose in 20090403: Negative test for hepatitis B virus (HBV)_x000D_ surface antigen, hepatitis C virus (HCV) antibody, and/or human immunodeficiency virus (HIV) in su…	40361	2015-10-19	Subcutaneous	2520	33	2	6.06061	Anti-brodalumab immunoassay	NA	NA	NA	NA	NA	NA	NA	NA	NA	NA	NA	NA	Prospective	Not Randomized	Open Label	Parallel Assignment	1. Percentage of Participants with a Static Physicianâ€™s Global Assessment of Clear or Almost Clear_x000D_ 2. Percentage of Participants with a Static Physicianâ€™s Global Assessment of Clear_x000D_ 3. Percent Improvement from 20090062 Baseline in Psoriasis Area and Severity Index (PASI)_x000D_ 4. Percentage of Participants with a 50% or Greater Improvement from 20090062 Baseline in PASI Score (…	PR_0079_Therapeutic Exposed_CT0026_A1	9.09091	Treatment period	33	PR_0079_Therapeutic Exposed_CT0026	13.8122
TRUE	CT0026	EU Clinical Trials Register	2009-016163-12	Brodalumab	SILIQ, KYNTHEUM	PR_0079	CT0026_A2_002	2	Anti-Brodalumab Antibodies	Therapeutic Exposed	70 mg q2w in 20090062	Treatment period	Participants who received 70 mg q2w brodalumab in parent study 20090062 received brodalumab sc at baseline and weeks 1 and 2, and then q2w thereafter for up to 360 weeks	Initially, all subjects received brodalumab 210 mg. after protocol amendment 2, the dose of brodalumab was reduced to 140 mg in subjects who weighed <= 100 kg. after protocol amendment 3, subjects who had an inadequate response during treatment with brodalumab 140 mg could have their dose increased to 210 mg. subjects who did not have their dose reduced as part of protocol amendment 2 continued t…	Inflammation and autoimmunity	Psoriasis	None	Subject has provided informed consent._x000D_ Subject was randomized into Study 20090062 and completed the week 16 evaluation._x000D_ For subjects with >= 3 months between the week 16 visit of 20090062 and_x000D_ the planned first IP dose in 20090403: Negative test for hepatitis B virus (HBV)_x000D_ surface antigen, hepatitis C virus (HCV) antibody, and/or human immunodeficiency virus (HIV) in su…	40361	2015-10-19	Subcutaneous	2520	36	6	16.6667	Anti-brodalumab immunoassay	NA	NA	NA	NA	NA	NA	NA	NA	NA	NA	NA	NA	Prospective	Not Randomized	Open Label	Parallel Assignment	1. Percentage of Participants with a Static Physicianâ€™s Global Assessment of Clear or Almost Clear_x000D_ 2. Percentage of Participants with a Static Physicianâ€™s Global Assessment of Clear_x000D_ 3. Percent Improvement from 20090062 Baseline in Psoriasis Area and Severity Index (PASI)_x000D_ 4. Percentage of Participants with a 50% or Greater Improvement from 20090062 Baseline in PASI Score (…	PR_0079_Therapeutic Exposed_CT0026_A2	16.6667	Treatment period	36	PR_0079_Therapeutic Exposed_CT0026	13.8122
TRUE	CT0026	EU Clinical Trials Register	2009-016163-12	Brodalumab	SILIQ, KYNTHEUM	PR_0079	CT0026_A3_002	3	Anti-Brodalumab Antibodies	Therapeutic Exposed	140 mg q2w in 20090062	Treatment period	Participants who received 140 mg q2w brodalumab in parent study 20090062 received brodalumab sc at baseline and weeks 1 and 2, and then q2w thereafter for up to 360 weeks	Initially, all subjects received brodalumab 210 mg. after protocol amendment 2, the dose of brodalumab was reduced to 140 mg in subjects who weighed <= 100 kg. after protocol amendment 3, subjects who had an inadequate response during treatment with brodalumab 140 mg could have their dose increased to 210 mg. subjects who did not have their dose reduced as part of protocol amendment 2 continued t…	Inflammation and autoimmunity	Psoriasis	None	Subject has provided informed consent._x000D_ Subject was randomized into Study 20090062 and completed the week 16 evaluation._x000D_ For subjects with >= 3 months between the week 16 visit of 20090062 and_x000D_ the planned first IP dose in 20090403: Negative test for hepatitis B virus (HBV)_x000D_ surface antigen, hepatitis C virus (HCV) antibody, and/or human immunodeficiency virus (HIV) in su…	40361	2015-10-19	Subcutaneous	2520	37	4	10.8108	Anti-brodalumab immunoassay	NA	NA	NA	NA	NA	NA	NA	NA	NA	NA	NA	NA	Prospective	Not Randomized	Open Label	Parallel Assignment	1. Percentage of Participants with a Static Physicianâ€™s Global Assessment of Clear or Almost Clear_x000D_ 2. Percentage of Participants with a Static Physicianâ€™s Global Assessment of Clear_x000D_ 3. Percent Improvement from 20090062 Baseline in Psoriasis Area and Severity Index (PASI)_x000D_ 4. Percentage of Participants with a 50% or Greater Improvement from 20090062 Baseline in PASI Score (…	PR_0079_Therapeutic Exposed_CT0026_A3	10.8108	Treatment period	37	PR_0079_Therapeutic Exposed_CT0026	13.8122
TRUE	CT0026	EU Clinical Trials Register	2009-016163-12	Brodalumab	SILIQ, KYNTHEUM	PR_0079	CT0026_A4_002	4	Anti-Brodalumab Antibodies	Therapeutic Exposed	210 mg q2w in 20090062	Treatment period	Participants who received 210 mg q2w brodalumab in parent study 20090062 received brodalumab sc at baseline and weeks 1 and 2, and then q2w thereafter for up to 360 weeks	Initially, all subjects received brodalumab 210 mg. after protocol amendment 2, the dose of brodalumab was reduced to 140 mg in subjects who weighed <= 100 kg. after protocol amendment 3, subjects who had an inadequate response during treatment with brodalumab 140 mg could have their dose increased to 210 mg. subjects who did not have their dose reduced as part of protocol amendment 2 continued t…	Inflammation and autoimmunity	Psoriasis	None	Subject has provided informed consent._x000D_ Subject was randomized into Study 20090062 and completed the week 16 evaluation._x000D_ For subjects with >= 3 months between the week 16 visit of 20090062 and_x000D_ the planned first IP dose in 20090403: Negative test for hepatitis B virus (HBV)_x000D_ surface antigen, hepatitis C virus (HCV) antibody, and/or human immunodeficiency virus (HIV) in su…	40361	2015-10-19	Subcutaneous	2520	35	4	11.4286	Anti-brodalumab immunoassay	NA	NA	NA	NA	NA	NA	NA	NA	NA	NA	NA	NA	Prospective	Not Randomized	Open Label	Parallel Assignment	1. Percentage of Participants with a Static Physicianâ€™s Global Assessment of Clear or Almost Clear_x000D_ 2. Percentage of Participants with a Static Physicianâ€™s Global Assessment of Clear_x000D_ 3. Percent Improvement from 20090062 Baseline in Psoriasis Area and Severity Index (PASI)_x000D_ 4. Percentage of Participants with a 50% or Greater Improvement from 20090062 Baseline in PASI Score (…	PR_0079_Therapeutic Exposed_CT0026_A4	11.4286	Treatment period	35	PR_0079_Therapeutic Exposed_CT0026	13.8122
TRUE	CT0026	EU Clinical Trials Register	2009-016163-12	Brodalumab	SILIQ, KYNTHEUM	PR_0079	CT0026_A5_002	5	Anti-Brodalumab Antibodies	Therapeutic Exposed	280 mg q4w in 20090062	Treatment period	Participants who received 280 mg q4w brodalumab in parent study 20090062 received brodalumab sc at baseline and weeks 1 and 2, and then q2w thereafter for up to 360 weeks	Initially, all subjects received brodalumab 210 mg. after protocol amendment 2, the dose of brodalumab was reduced to 140 mg in subjects who weighed <= 100 kg. after protocol amendment 3, subjects who had an inadequate response during treatment with brodalumab 140 mg could have their dose increased to 210 mg. subjects who did not have their dose reduced as part of protocol amendment 2 continued t…	Inflammation and autoimmunity	Psoriasis	None	Subject has provided informed consent._x000D_ Subject was randomized into Study 20090062 and completed the week 16 evaluation._x000D_ For subjects with >= 3 months between the week 16 visit of 20090062 and_x000D_ the planned first IP dose in 20090403: Negative test for hepatitis B virus (HBV)_x000D_ surface antigen, hepatitis C virus (HCV) antibody, and/or human immunodeficiency virus (HIV) in su…	40361	2015-10-19	Subcutaneous	2520	40	8	20	Anti-brodalumab immunoassay	NA	NA	NA	NA	NA	NA	NA	NA	NA	NA	NA	NA	Prospective	Not Randomized	Open Label	Parallel Assignment	1. Percentage of Participants with a Static Physicianâ€™s Global Assessment of Clear or Almost Clear_x000D_ 2. Percentage of Participants with a Static Physicianâ€™s Global Assessment of Clear_x000D_ 3. Percent Improvement from 20090062 Baseline in Psoriasis Area and Severity Index (PASI)_x000D_ 4. Percentage of Participants with a 50% or Greater Improvement from 20090062 Baseline in PASI Score (…	PR_0079_Therapeutic Exposed_CT0026_A5	20	Treatment period	40	PR_0079_Therapeutic Exposed_CT0026	13.8122
FALSE	CT0027	EU Clinical Trials Register	2010-021020-94	Sarilumab	KEVZARA	PR_0316	CT0027_A1_001	1	Anti-Sarilumab Antibodies	Therapeutic Exposed	Sarilumab	Treatment period	Sarilumab 150 mg/2 ml weekly + placebo 0.5 ml every 4 weeks	150 mg weekly (qw) (or 150 mg every other week if dose reduced)	Inflammation and autoimmunity	Active Rheumatoid Arthritis	Methotrexate, Folic Acid	Male and female patients between 18 and 74 years of age inclusive with moderate-tosevere active RA for at least 6 months and American College of Rheumatology (ACR) Class I-III functional status at screening and baseline, with continuous treatment with MTX for at least 12 weeks prior to screening and on stable dose for at least 6 weeks prior to the screening visit, and who were primary TNF-alpha b…	40497	2011-09-15	Subcutaneous	154	7	0	0	NA	NA	NA	NA	NA	NA	NA	NA	NA	NA	Injection site erythema: 14.28	NA	NA	Prospective	Randomized	Double	Placebo/Sham	To demonstrate that SAR153191 (sarilumab) on top of methotrexate (MTX) is superior in efficacy to placebo, for the relief of signs and symptoms of RA, in patients with active RA who have failed up to 2 tumor necrosis factor alpha (TNF-a) antagonists	PR_0316_Therapeutic Exposed_CT0027_A1	0	Treatment period	7	PR_0316_Therapeutic Exposed_CT0027	0
FALSE	CT0027	EU Clinical Trials Register	2010-021020-94	Sarilumab	KEVZARA	PR_0316	CT0027_A2_001	2	Anti-Sarilumab Antibodies	Therapeutic Naive	Placebo	Treatment period	Matching placebo 2 ml weekly + placebo 0.5 ml every 4 weeks	Matching placebo 2 ml weekly + placebo 0.5 ml every 4 weeks	Inflammation and autoimmunity	Active Rheumatoid Arthritis	Methotrexate, Folic Acid	Male and female patients between 18 and 74 years of age inclusive with moderate-tosevere active RA for at least 6 months and American College of Rheumatology (ACR) Class I-III functional status at screening and baseline, with continuous treatment with MTX for at least 12 weeks prior to screening and on stable dose for at least 6 weeks prior to the screening visit, and who were primary TNF-alpha b…	40497	2011-09-15	Subcutaneous	154	4	0	0	NA	NA	NA	NA	NA	NA	NA	NA	NA	NA	NA	NA	NA	Prospective	Randomized	Double	Placebo/Sham	To demonstrate that SAR153191 (sarilumab) on top of methotrexate (MTX) is superior in efficacy to placebo, for the relief of signs and symptoms of RA, in patients with active RA who have failed up to 2 tumor necrosis factor alpha (TNF-a) antagonists	PR_0316_Therapeutic Naive_CT0027_A2	0	Treatment period	4	PR_0316_Therapeutic Naive_CT0027	0
FALSE	CT0027	EU Clinical Trials Register	2010-021020-94	Sarilumab	KEVZARA	PR_0316	CT0027_A3_001	3	Anti-Sarilumab Antibodies	Therapeutic Naive	Golimumab (therapeutic naÃ¯ve control)	Treatment period	Matching placebo 2 ml weekly + golimumab 50 mg/0.5 ml every 4 weeks	50 mg every 4 weeks (q4w)	Inflammation and autoimmunity	Active Rheumatoid Arthritis	Methotrexate, Folic Acid	Male and female patients between 18 and 74 years of age inclusive with moderate-tosevere active RA for at least 6 months and American College of Rheumatology (ACR) Class I-III functional status at screening and baseline, with continuous treatment with MTX for at least 12 weeks prior to screening and on stable dose for at least 6 weeks prior to the screening visit, and who were primary TNF-alpha b…	40497	2011-09-15	Subcutaneous	154	5	0	0	NA	NA	NA	NA	NA	NA	NA	NA	NA	NA	NA	NA	NA	Prospective	Randomized	Double	Placebo/Sham	To demonstrate that SAR153191 (sarilumab) on top of methotrexate (MTX) is superior in efficacy to placebo, for the relief of signs and symptoms of RA, in patients with active RA who have failed up to 2 tumor necrosis factor alpha (TNF-a) antagonists	PR_0316_Therapeutic Naive_CT0027_A3	0	Treatment period	5	PR_0316_Therapeutic Naive_CT0027	0
FALSE	CT0028	EU Clinical Trials Register	2010-022228-66	Secukinumab	COSENTYX	PR_0320	CT0028_A1_001	1	Anti-Secukinumab Antibodies	Therapeutic Exposed	Secukinumab 150 mg	Overall study	Secukinumab (ain457) 150 mg	Secukinumab (ain457) 150 mg	Inflammation and autoimmunity	Moderate To Severe Chronic Plaque Type Psoriasis	None	The study population consisted of a representative group of male and female out-patients (>=18 years old) with moderate to severe chronic plaque-type psoriasis that was poorly controlled by topical treatments and/or phototherapy and/or previous systemic therapy. Chronic plaque-type psoriasis had to be diagnosed for at least 6 months before randomization. At randomization, psoriasis had to be mode…	40708	2013-07-07	Subcutaneous	420	327	2	0.611621	NA	NA	NA	NA	NA	NA	NA	NA	NA	NA	Injection Site Erythema: 0	NA	NA	Prospective	Randomized	Double	Placebo/Sham	1. PASI and IGA	PR_0320_Therapeutic Exposed_CT0028_A1	0.611621	Overall study	327	PR_0320_Therapeutic Exposed_CT0028	0.533049
FALSE	CT0028	EU Clinical Trials Register	2010-022228-66	Secukinumab	COSENTYX	PR_0320	CT0028_A2_001	2	Anti-Secukinumab Antibodies	Therapeutic Exposed	Secukinumab 300 mg	Overall study	Secukinumab (ain457) 300 mg	Secukinumab (ain457) 300 mg	Inflammation and autoimmunity	Moderate To Severe Chronic Plaque Type Psoriasis	None	The study population consisted of a representative group of male and female out-patients (>=18 years old) with moderate to severe chronic plaque-type psoriasis that was poorly controlled by topical treatments and/or phototherapy and/or previous systemic therapy. Chronic plaque-type psoriasis had to be diagnosed for at least 6 months before randomization. At randomization, psoriasis had to be mode…	40708	2013-07-07	Subcutaneous	420	327	3	0.917431	NA	NA	NA	NA	NA	NA	NA	NA	NA	NA	Injection Site Erythema: 0	NA	NA	Prospective	Randomized	Double	Placebo/Sham	1. PASI and IGA	PR_0320_Therapeutic Exposed_CT0028_A2	0.917431	Overall study	327	PR_0320_Therapeutic Exposed_CT0028	0.533049
FALSE	CT0028	EU Clinical Trials Register	2010-022228-66	Secukinumab	COSENTYX	PR_0320	CT0028_A3_001	3	Anti-Secukinumab Antibodies	Therapeutic Naive	Placebo	Overall study	Placebo	Placebo	Inflammation and autoimmunity	Moderate To Severe Chronic Plaque Type Psoriasis	None	The study population consisted of a representative group of male and female out-patients (>=18 years old) with moderate to severe chronic plaque-type psoriasis that was poorly controlled by topical treatments and/or phototherapy and/or previous systemic therapy. Chronic plaque-type psoriasis had to be diagnosed for at least 6 months before randomization. At randomization, psoriasis had to be mode…	40708	2013-07-07	Subcutaneous	420	17	0	0	NA	NA	NA	NA	NA	NA	NA	NA	NA	NA	Injection Site Erythema: 0	NA	NA	Prospective	Randomized	Double	Placebo/Sham	1. PASI and IGA	PR_0320_Therapeutic Naive_CT0028_A3	0	Overall study	17	PR_0320_Therapeutic Naive_CT0028	1.74927
FALSE	CT0028	EU Clinical Trials Register	2010-022228-66	Secukinumab	COSENTYX	PR_0320	CT0028_A4_001	4	Anti-Secukinumab Antibodies	Therapeutic Naive	Etanercept (therapeutic naÃ¯ve control)	Overall study	Etanercept	Etanercept	Inflammation and autoimmunity	Moderate To Severe Chronic Plaque Type Psoriasis	None	The study population consisted of a representative group of male and female out-patients (>=18 years old) with moderate to severe chronic plaque-type psoriasis that was poorly controlled by topical treatments and/or phototherapy and/or previous systemic therapy. Chronic plaque-type psoriasis had to be diagnosed for at least 6 months before randomization. At randomization, psoriasis had to be mode…	40708	2013-07-07	Subcutaneous	420	326	6	1.84049	NA	NA	NA	NA	NA	NA	NA	NA	NA	NA	Injection Site Erythema: 5.3	NA	NA	Prospective	Randomized	Double	Placebo/Sham	1. PASI and IGA	PR_0320_Therapeutic Naive_CT0028_A4	1.84049	Overall study	326	PR_0320_Therapeutic Naive_CT0028	1.74927
FALSE	CT0028	EU Clinical Trials Register	2010-022228-66	Secukinumab	COSENTYX	PR_0320	CT0028_A5_001	5	Anti-Secukinumab Antibodies	Therapeutic Exposed	Placebo to secukinumab 150 mg	Overall study	Placebo to secukinumab (ain457) 150 mg	Secukinumab (ain457) 150 mg	Inflammation and autoimmunity	Moderate To Severe Chronic Plaque Type Psoriasis	None	The study population consisted of a representative group of male and female out-patients (>=18 years old) with moderate to severe chronic plaque-type psoriasis that was poorly controlled by topical treatments and/or phototherapy and/or previous systemic therapy. Chronic plaque-type psoriasis had to be diagnosed for at least 6 months before randomization. At randomization, psoriasis had to be mode…	40708	2013-07-07	Subcutaneous	420	142	0	0	NA	NA	NA	NA	NA	NA	NA	NA	NA	NA	NA	NA	NA	Prospective	Randomized	Double	Placebo/Sham	1. PASI and IGA	PR_0320_Therapeutic Exposed_CT0028_A5	0	Overall study	142	PR_0320_Therapeutic Exposed_CT0028	0.533049
FALSE	CT0028	EU Clinical Trials Register	2010-022228-66	Secukinumab	COSENTYX	PR_0320	CT0028_A6_001	6	Anti-Secukinumab Antibodies	Therapeutic Exposed	Placebo tp secukinumab 300 mg	Overall study	Placebo to secukinumab (ain457) 300 mg	Secukinumab (ain457) 300 mg	Inflammation and autoimmunity	Moderate To Severe Chronic Plaque Type Psoriasis	None	The study population consisted of a representative group of male and female out-patients (>=18 years old) with moderate to severe chronic plaque-type psoriasis that was poorly controlled by topical treatments and/or phototherapy and/or previous systemic therapy. Chronic plaque-type psoriasis had to be diagnosed for at least 6 months before randomization. At randomization, psoriasis had to be mode…	40708	2013-07-07	Subcutaneous	420	142	0	0	NA	NA	NA	NA	NA	NA	NA	NA	NA	NA	NA	NA	NA	Prospective	Randomized	Double	Placebo/Sham	1. PASI and IGA	PR_0320_Therapeutic Exposed_CT0028_A6	0	Overall study	142	PR_0320_Therapeutic Exposed_CT0028	0.533049
TRUE	CT0029	EU Clinical Trials Register	2011-001422-23	Atezolizumab	TECENTRIQ	PR_0048	CT0029_A1_001	1	Anti-Atezolizumab Antibodies	Therapeutic Exposed	Experimental: atezolizumab	Treatment period	Atezolizumab	Atezolizumab	Cancer and neoplasms	Locally Advanced Or Metastatic Solid Tumors Or Hematologic Malignancies	None	18 Years and older_x000D_ Participants who are 16 to 17 years old would be enrolled after consultation with the Medical Monitor_x000D_ Histologically or cytologically documented, incurable or metastatic solid tumor or hematologic malignancy that is advanced (non-resectable) or recurrent and progressing since the last anti-tumor therapy and for which no recognized standard curative therapy exists_…	40715	2023-09-30	Intravenous	2555	638	16	2.50784	NA	NA	NA	NA	NA	NA	NA	NA	NA	NA	NA	NA	NA	Prospective	Randomized	Open Label	Parallel Assignment	Primary: Number of Subjects With Dose Limiting Toxicities (DLTs)_x000D_ Primary: Maximum Tolerated Dose (MTD) or Maximum Administered Dose (MAD) of Atezolizumab_x000D_ Primary: Recommended Phase 2 Dose (RP2D) of Atezolizumab_x000D_ Primary: Percentage of Subjects With Adverse Events	PR_0048_Therapeutic Exposed_CT0029_A1	27.5862	Treatment period	609	PR_0048_Therapeutic Exposed_CT0029	27.5862
TRUE	CT0029	EU Clinical Trials Register	2011-001422-23	Atezolizumab	TECENTRIQ	PR_0048	CT0029_A1_002	1	Anti-Atezolizumab Antibodies	Therapeutic Exposed	Experimental: atezolizumab (Treatment-Induced ADAs)	Treatment period	Atezolizumab	Atezolizumab	Cancer and neoplasms	Locally Advanced Or Metastatic Solid Tumors Or Hematologic Malignancies	None	18 Years and older_x000D_ Participants who are 16 to 17 years old would be enrolled after consultation with the Medical Monitor_x000D_ Histologically or cytologically documented, incurable or metastatic solid tumor or hematologic malignancy that is advanced (non-resectable) or recurrent and progressing since the last anti-tumor therapy and for which no recognized standard curative therapy exists_…	40715	2023-09-30	Intravenous	2555	609	168	27.5862	NA	NA	NA	NA	NA	NA	NA	NA	NA	NA	NA	NA	NA	Prospective	Randomized	Open Label	Parallel Assignment	Primary: Number of Subjects With Dose Limiting Toxicities (DLTs)_x000D_ Primary: Maximum Tolerated Dose (MTD) or Maximum Administered Dose (MAD) of Atezolizumab_x000D_ Primary: Recommended Phase 2 Dose (RP2D) of Atezolizumab_x000D_ Primary: Percentage of Subjects With Adverse Events	PR_0048_Therapeutic Exposed_CT0029_A1	27.5862	Treatment period	609	PR_0048_Therapeutic Exposed_CT0029	27.5862
TRUE	CT0029	EU Clinical Trials Register	2011-001422-23	Atezolizumab	TECENTRIQ	PR_0048	CT0029_A1_003	1	Anti-Atezolizumab Antibodies	Therapeutic Exposed	Experimental: atezolizumab (Treatment-Enhanced ADAs)	Treatment period	Atezolizumab	Atezolizumab	Cancer and neoplasms	Locally Advanced Or Metastatic Solid Tumors Or Hematologic Malignancies	None	18 Years and older_x000D_ Participants who are 16 to 17 years old would be enrolled after consultation with the Medical Monitor_x000D_ Histologically or cytologically documented, incurable or metastatic solid tumor or hematologic malignancy that is advanced (non-resectable) or recurrent and progressing since the last anti-tumor therapy and for which no recognized standard curative therapy exists_…	40715	2023-09-30	Intravenous	2555	609	5	0.821018	NA	NA	NA	NA	NA	NA	NA	NA	NA	NA	NA	NA	NA	Prospective	Randomized	Open Label	Parallel Assignment	Primary: Number of Subjects With Dose Limiting Toxicities (DLTs)_x000D_ Primary: Maximum Tolerated Dose (MTD) or Maximum Administered Dose (MAD) of Atezolizumab_x000D_ Primary: Recommended Phase 2 Dose (RP2D) of Atezolizumab_x000D_ Primary: Percentage of Subjects With Adverse Events	PR_0048_Therapeutic Exposed_CT0029_A1	27.5862	Treatment period	609	PR_0048_Therapeutic Exposed_CT0029	27.5862
TRUE	CT0030	EU Clinical Trials Register	2012-003194-25	Rituximab	MABIONCD20	PR_0425	CT0030_A1_003	1	Anti-Rituximab Antibodies	Therapeutic Exposed	Rituximab (mabioncd20)	Period 1	The infusion solution was prepared by aseptically adding the necessary amount of concentrate into an infusion bag containing sterile, pyrogen-free sodium chloride 9 mg/ml (0.9%) solution for injection in water.two intravenous infusions of mabiocd20 at 1000mg/infusion were administered on day 1 and day 15	Mabiocd20 1000mg/infusion q2w	Inflammation and autoimmunity	Rheumatoid Arthritis	None	1. Able to provide written informed consent after receiving information about benefits and potential risks of the trial, as_x000D_ well as details of the insurance covering the subjects participating in the study_x000D_ 2. Caucasian males and females 18 up to 80 years old_x000D_ 3. Body Surface Area (BSA) between 1.5 - 2.2 m2 calculated according to the DuBois & DuBois formula : BSA in m2 =_x000D…	41408	2017-10-26	Intravenous	336	355	53	15.2	ADA positive response (treatment emergent + treatment boosted patients)	NA	NA	NA	NA	NA	NA	NA	NA	NA	NA	NA	NA	Prospective	Randomized	Double	Parallel Assignment	Primary PK Endpoints:_x000D_ Â· AUC(0-t): area under the plasma concentration-time curve from the first administration to final time point at Week 24. The area under the plasma concentration will be calculated by the linear trapezoidal method up to Cmax and by log-linear approximation after Cmax_x000D_ Â· Cmax - second: maximum measured plasma concentration after the second infusion of the treatm…	PR_0425_Therapeutic Exposed_CT0030_A1	15.2	Period 1	355	PR_0425_Therapeutic Exposed_CT0030	18.0305
TRUE	CT0030	EU Clinical Trials Register	2012-003194-25	Rituximab	RITUXAN	PR_0306	CT0030_A9_002	9	Anti-Rituximab Antibodies	Therapeutic Exposed	Rituximab (rituxan)	Period 1	The infusion solution was prepared by aseptically adding the necessary amount of concentrate into an infusion bag containing sterile, pyrogen-free sodium chloride 9 mg/ml (0.9%) solution for injection in water. two intravenous infusion 1000 mg/ infusion was administered on day 1 and 15	Rituxan 1000 mg/infusion q2w	Inflammation and autoimmunity	Rheumatoid Arthritis	None	1. Able to provide written informed consent after receiving information about benefits and potential risks of the trial, as_x000D_ well as details of the insurance covering the subjects participating in the study_x000D_ 2. Caucasian males and females 18 up to 80 years old_x000D_ 3. Body Surface Area (BSA) between 1.5 - 2.2 m2 calculated according to the DuBois & DuBois formula : BSA in m2 =_x000D…	41408	2017-10-26	Intravenous	336	346	49	14.4	ADA positive response (treatment emergent + treatment boosted patients)	NA	NA	NA	NA	NA	NA	NA	NA	NA	NA	NA	NA	Prospective	Randomized	Double	Parallel Assignment	Primary PK Endpoints:_x000D_ Â· AUC(0-t): area under the plasma concentration-time curve from the first administration to final time point at Week 24. The area under the plasma concentration will be calculated by the linear trapezoidal method up to Cmax and by log-linear approximation after Cmax_x000D_ Â· Cmax - second: maximum measured plasma concentration after the second infusion of the treatm…	PR_0306_Therapeutic Exposed_CT0030_A9	14.4	Period 1	346	PR_0306_Therapeutic Exposed_CT0030	17.7802
TRUE	CT0030	EU Clinical Trials Register	2012-003194-25	Rituximab	RITUXAN	PR_0306	CT0030_A3_003	3	Anti-Rituximab Antibodies	Therapeutic Exposed	Rituximab (mabioncd20) after rituximab (rituxan)	Period 2	The infusion solution was prepared by aseptically adding the necessary amount of concentrate into an infusion bag containing sterile, pyrogen-free sodium chloride 9 mg/ml (0.9%) solution for injection in water.two intravenous infusions of mabiocd20 at 1000mg/infusion were administered on day 1 and day 15	Mabiocd20 1000mg/infusion q2w	Inflammation and autoimmunity	Rheumatoid Arthritis	None	1. Able to provide written informed consent after receiving information about benefits and potential risks of the trial, as_x000D_ well as details of the insurance covering the subjects participating in the study_x000D_ 2. Caucasian males and females 18 up to 80 years old_x000D_ 3. Body Surface Area (BSA) between 1.5 - 2.2 m2 calculated according to the DuBois & DuBois formula : BSA in m2 =_x000D…	41408	2017-10-26	Intravenous	336	81	14	18.5	ADA positive response (treatment emergent + treatment boosted patients)	NA	NA	NA	NA	NA	NA	NA	NA	NA	NA	NA	NA	Prospective	Randomized	Double	Parallel Assignment	Primary PK Endpoints:_x000D_ Â· AUC(0-t): area under the plasma concentration-time curve from the first administration to final time point at Week 24. The area under the plasma concentration will be calculated by the linear trapezoidal method up to Cmax and by log-linear approximation after Cmax_x000D_ Â· Cmax - second: maximum measured plasma concentration after the second infusion of the treatm…	PR_0306_Therapeutic Exposed_CT0030_A3	18.5	Period 2	81	PR_0306_Therapeutic Exposed_CT0030	17.7802
TRUE	CT0030	EU Clinical Trials Register	2012-003194-25	Rituximab	MABIONCD20	PR_0425	CT0030_A4_003	4	Anti-Rituximab Antibodies	Therapeutic Exposed	Rituximab (rituxan) after rituximab (mabioncd20)	Period 2	The infusion solution was prepared by aseptically adding the necessary amount of concentrate into an infusion bag containing sterile, pyrogen-free sodium chloride 9 mg/ml (0.9%) solution for injection in water. two intravenous infusion 1000 mg/ infusion was administered on day 1 and 15	Rituxan 1000mg/infusion q2w	Inflammation and autoimmunity	Rheumatoid Arthritis	None	1. Able to provide written informed consent after receiving information about benefits and potential risks of the trial, as_x000D_ well as details of the insurance covering the subjects participating in the study_x000D_ 2. Caucasian males and females 18 up to 80 years old_x000D_ 3. Body Surface Area (BSA) between 1.5 - 2.2 m2 calculated according to the DuBois & DuBois formula : BSA in m2 =_x000D…	41408	2017-10-26	Intravenous	336	115	29	26	ADA positive response (treatment emergent + treatment boosted patients)	NA	NA	NA	NA	NA	NA	NA	NA	NA	NA	NA	NA	Prospective	Randomized	Double	Parallel Assignment	Primary PK Endpoints:_x000D_ Â· AUC(0-t): area under the plasma concentration-time curve from the first administration to final time point at Week 24. The area under the plasma concentration will be calculated by the linear trapezoidal method up to Cmax and by log-linear approximation after Cmax_x000D_ Â· Cmax - second: maximum measured plasma concentration after the second infusion of the treatm…	PR_0425_Therapeutic Exposed_CT0030_A4	26	Period 2	115	PR_0425_Therapeutic Exposed_CT0030	18.0305
TRUE	CT0030	EU Clinical Trials Register	2012-003194-25	Rituximab	MABIONCD20	PR_0425	CT0030_A5_003	5	Anti-Rituximab Antibodies	Therapeutic Exposed	Rituximab (mabioncd20) after rituximab (mabioncd20)	Period 2	The infusion solution was prepared by aseptically adding the necessary amount of concentrate into an infusion bag containing sterile, pyrogen-free sodium chloride 9 mg/ml (0.9%) solution for injection in water.two intravenous infusions of mabiocd20 at 1000mg/infusion were administered on day 1 and day 15	Mabiocd20 1000mg/infusion q2w	Inflammation and autoimmunity	Rheumatoid Arthritis	None	1. Able to provide written informed consent after receiving information about benefits and potential risks of the trial, as_x000D_ well as details of the insurance covering the subjects participating in the study_x000D_ 2. Caucasian males and females 18 up to 80 years old_x000D_ 3. Body Surface Area (BSA) between 1.5 - 2.2 m2 calculated according to the DuBois & DuBois formula : BSA in m2 =_x000D…	41408	2017-10-26	Intravenous	336	79	10	13.9	ADA positive response (treatment emergent + treatment boosted patients)	NA	NA	NA	NA	NA	NA	NA	NA	NA	NA	NA	NA	Prospective	Randomized	Double	Parallel Assignment	Primary PK Endpoints:_x000D_ Â· AUC(0-t): area under the plasma concentration-time curve from the first administration to final time point at Week 24. The area under the plasma concentration will be calculated by the linear trapezoidal method up to Cmax and by log-linear approximation after Cmax_x000D_ Â· Cmax - second: maximum measured plasma concentration after the second infusion of the treatm…	PR_0425_Therapeutic Exposed_CT0030_A5	13.9	Period 2	79	PR_0425_Therapeutic Exposed_CT0030	18.0305
TRUE	CT0030	EU Clinical Trials Register	2012-003194-25	Rituximab	RITUXAN	PR_0306	CT0030_A6_003	6	Anti-Rituximab Antibodies	Therapeutic Exposed	Rituximab (rituxan) after rituximab (rituxan)	Period 2	The infusion solution was prepared by aseptically adding the necessary amount of concentrate into an infusion bag containing sterile, pyrogen-free sodium chloride 9 mg/ml (0.9%) solution for injection in water. two intravenous infusion 1000 mg/ infusion was administered on day 1 and 15	Rituxan 1000 mg/infusion q2w	Inflammation and autoimmunity	Rheumatoid Arthritis	None	1. Able to provide written informed consent after receiving information about benefits and potential risks of the trial, as_x000D_ well as details of the insurance covering the subjects participating in the study_x000D_ 2. Caucasian males and females 18 up to 80 years old_x000D_ 3. Body Surface Area (BSA) between 1.5 - 2.2 m2 calculated according to the DuBois & DuBois formula : BSA in m2 =_x000D…	41408	2017-10-26	Intravenous	336	112	22	20.5	ADA positive response (treatment emergent + treatment boosted patients)	NA	NA	NA	NA	NA	NA	NA	NA	NA	NA	NA	NA	Prospective	Randomized	Double	Parallel Assignment	Primary PK Endpoints:_x000D_ Â· AUC(0-t): area under the plasma concentration-time curve from the first administration to final time point at Week 24. The area under the plasma concentration will be calculated by the linear trapezoidal method up to Cmax and by log-linear approximation after Cmax_x000D_ Â· Cmax - second: maximum measured plasma concentration after the second infusion of the treatm…	PR_0306_Therapeutic Exposed_CT0030_A6	20.5	Period 2	112	PR_0306_Therapeutic Exposed_CT0030	17.7802
TRUE	CT0030	EU Clinical Trials Register	2012-003194-25	Rituximab	MABIONCD20	PR_0425	CT0030_A7_003	7	Anti-Rituximab Antibodies	Therapeutic Exposed	Rituximab (mabioncd20) not re-treated	Period 2	Patients who in double-blind study period were treated with mabioncd20 but did not receive re-treatment after week 24	No intervention	Inflammation and autoimmunity	Rheumatoid Arthritis	None	1. Able to provide written informed consent after receiving information about benefits and potential risks of the trial, as_x000D_ well as details of the insurance covering the subjects participating in the study_x000D_ 2. Caucasian males and females 18 up to 80 years old_x000D_ 3. Body Surface Area (BSA) between 1.5 - 2.2 m2 calculated according to the DuBois & DuBois formula : BSA in m2 =_x000D…	41408	2017-10-26	Intravenous	336	110	23	21.8	ADA positive response (treatment emergent + treatment boosted patients)	NA	NA	NA	NA	NA	NA	NA	NA	NA	NA	NA	NA	Prospective	Randomized	Double	Parallel Assignment	Primary PK Endpoints:_x000D_ Â· AUC(0-t): area under the plasma concentration-time curve from the first administration to final time point at Week 24. The area under the plasma concentration will be calculated by the linear trapezoidal method up to Cmax and by log-linear approximation after Cmax_x000D_ Â· Cmax - second: maximum measured plasma concentration after the second infusion of the treatm…	PR_0425_Therapeutic Exposed_CT0030_A7	21.8	Period 2	110	PR_0425_Therapeutic Exposed_CT0030	18.0305
TRUE	CT0030	EU Clinical Trials Register	2012-003194-25	Rituximab	RITUXAN	PR_0306	CT0030_A8_003	8	Anti-Rituximab Antibodies	Therapeutic Exposed	Rituximab (rituxan) not re-treated	Period 2	Patients who in double-blind study period were treated with rituxan but did not receive re-treatment after week 24	No intervention	Inflammation and autoimmunity	Rheumatoid Arthritis	None	1. Able to provide written informed consent after receiving information about benefits and potential risks of the trial, as_x000D_ well as details of the insurance covering the subjects participating in the study_x000D_ 2. Caucasian males and females 18 up to 80 years old_x000D_ 3. Body Surface Area (BSA) between 1.5 - 2.2 m2 calculated according to the DuBois & DuBois formula : BSA in m2 =_x000D…	41408	2017-10-26	Intravenous	336	134	31	23.8	ADA positive response (treatment emergent + treatment boosted patients)	NA	NA	NA	NA	NA	NA	NA	NA	NA	NA	NA	NA	Prospective	Randomized	Double	Parallel Assignment	Primary PK Endpoints:_x000D_ Â· AUC(0-t): area under the plasma concentration-time curve from the first administration to final time point at Week 24. The area under the plasma concentration will be calculated by the linear trapezoidal method up to Cmax and by log-linear approximation after Cmax_x000D_ Â· Cmax - second: maximum measured plasma concentration after the second infusion of the treatm…	PR_0306_Therapeutic Exposed_CT0030_A8	23.8	Period 2	134	PR_0306_Therapeutic Exposed_CT0030	17.7802
FALSE	CT0031	EU Clinical Trials Register	2012-003490-26	Tocilizumab	ACTEMRA	PR_0345	CT0031_A1_001	1	Anti-Tocilizumab Antibodies	Therapeutic Exposed	Experimental: tocilizumab 162 mg q10d or q2w	Treatment period	Participants with body weight<30 kg received 162 milligrams (mg) of tocilizumab either q10d or q2w for 52 weeks	Tocilizumab 162 (mg) of either q10d or q2 for 52 weeks	Inflammation and autoimmunity	Systemic Juvenile Idiopathic Arthritis	None	Ages 1 (12 for patients in Russia) year up to and including 17 years at screening_x000D_ Diagnosis of sJIA according to the International League of Associations for Rheumatology (ILAR) classification_x000D_ History of inadequate clinical response (in the opinion of the treating physician) to Non-Steroidal Anti-Inflammatory Drugs (NSAIDs) and corticosteroids_x000D_ If a participant has received pr…	41501	2017-06-13	Subcutaneous	364	25	0	0	Transiently positive ADA	NA	NA	NA	No	NA	NA	NA	NA	NA	Injection Site Reaction (Grade 1): 20_x000D_ Injection Site Reaction (Grade 2): 0_x000D_ Injection Site Reaction (Grade 3): 4_x000D_ Hypersensitivity (Grade 1): 4	NA	NA	Prospective	Not Randomized	Open Label	Parallel Assignment	Minimum Serum Concentration (Cmin) of Tocilizumab_x000D_ Area Under the Concentration-Time Curve (AUC) of Tocilizumab_x000D_ Maximum Serum Concentration (Cmax) of Tocilizumab	PR_0345_Therapeutic Exposed_CT0031_A1	0	Treatment period	25	PR_0345_Therapeutic Exposed_CT0031	0
FALSE	CT0031	EU Clinical Trials Register	2012-003490-26	Tocilizumab	ACTEMRA	PR_0345	CT0031_A2_001	2	Anti-Tocilizumab Antibodies	Therapeutic Exposed	Experimental: tocilizumab 162 mg qw	Treatment period	Participants with body weight =>30 kg received 162 mg of tocilizumab qw, for 52 weeks	Tocilizumab 162 mg qw 52 weeks	Inflammation and autoimmunity	Systemic Juvenile Idiopathic Arthritis	None	Ages 1 (12 for patients in Russia) year up to and including 17 years at screening_x000D_ Diagnosis of sJIA according to the International League of Associations for Rheumatology (ILAR) classification_x000D_ History of inadequate clinical response (in the opinion of the treating physician) to Non-Steroidal Anti-Inflammatory Drugs (NSAIDs) and corticosteroids_x000D_ If a participant has received pr…	41501	2017-06-13	Subcutaneous	364	26	0	0	Transiently positive ADA	NA	NA	NA	No	NA	NA	NA	NA	NA	Injection Site Reaction (Grade 1): 46.15_x000D_ Injection Site Reaction (Grade 2): 11.53_x000D_ Injection Site Reaction (Grade 3): 3.84_x000D_ Hypersensitivity (Grade 1): 0	NA	NA	Prospective	Not Randomized	Open Label	Parallel Assignment	Minimum Serum Concentration (Cmin) of Tocilizumab_x000D_ Area Under the Concentration-Time Curve (AUC) of Tocilizumab_x000D_ Maximum Serum Concentration (Cmax) of Tocilizumab	PR_0345_Therapeutic Exposed_CT0031_A2	0	Treatment period	26	PR_0345_Therapeutic Exposed_CT0031	0
TRUE	CT0032	EU Clinical Trials Register	2012-004879-38	Trastuzumab emtansine	KADCYLA	PR_0012	CT0032_A1_001	1	Anti-Trastuzumab Emtansine Antibodies	Therapeutic Naive	Trastuzumab emtansine (tdm1) + pertuzumab (arm b)	Treatment period: neoadjuvant phase (baseline)	Participants received pertuzumab 840 mg (loading dose) and 420 mg (maintenance dose) iv infusion followed by trastuzumab emtansine 3.6 mg/kg iv infusion q3w for a total of 18 cycles (6 cycles of neoadjuvant period and 12 cycles of adjuvant period)	Trastuzumab emtansine: 3.6 mg/kg iv infusion q3w_x000D_ pertuzumab: 840 mg (loading dose); and 420 mg (maintenance dose) iv infusion q3w	Cancer and neoplasms	Her2-Positive Breast Cancer	Pertuzumab	Age > = 18 years_x000D_ - Histologically confirmed invasive breast cancer with a primary tumor size of > 2 cm_x000D_ - HER2-positive breast cancer_x000D_ - Patients with multifocal tumors (more than one tumor confined to the same quadrant as the primary tumor) if all sampled lesions are centrally confirmed as HER2-positive_x000D_ - Stage at presentation: cT2-cT4, cN0-cN3, cM0_x000D_ - Known hormo…	41815	2018-05-29	Intravenous	1429	219	12	5.5	NA	NA	NA	NA	NA	NA	NA	NA	NA	NA	NA	NA	NA	Prospective	Randomized	Open Label	Parallel Assignment	Local evaluation of pathological complete response (pCR)_x000D_ EvaluaciÃ³n local de la respuesta completa patolÃ³gica RCp	PR_0012_Therapeutic Naive_CT0032_A1	5.5	Treatment period: neoadjuvant phase (baseline)	219	PR_0012_Therapeutic Naive_CT0032	5.5
TRUE	CT0032	EU Clinical Trials Register	2012-004879-38	Trastuzumab emtansine	KADCYLA	PR_0012	CT0032_A1_002	1	Anti-Trastuzumab Emtansine Antibodies	Therapeutic Exposed	Trastuzumab emtansine (tdm1) + pertuzumab (arm b)	Treatment period: neoadjuvant phase (post-baseline)	Participants received pertuzumab 840 mg (loading dose) and 420 mg (maintenance dose) iv infusion followed by trastuzumab emtansine 3.6 mg/kg iv infusion q3w for a total of 18 cycles (6 cycles of neoadjuvant period and 12 cycles of adjuvant period)	Trastuzumab emtansine: 3.6 mg/kg iv infusion q3w_x000D_ pertuzumab: 840 mg (loading dose); and 420 mg (maintenance dose) iv infusion q3w	Cancer and neoplasms	Her2-Positive Breast Cancer	Pertuzumab	Age > = 18 years_x000D_ - Histologically confirmed invasive breast cancer with a primary tumor size of > 2 cm_x000D_ - HER2-positive breast cancer_x000D_ - Patients with multifocal tumors (more than one tumor confined to the same quadrant as the primary tumor) if all sampled lesions are centrally confirmed as HER2-positive_x000D_ - Stage at presentation: cT2-cT4, cN0-cN3, cM0_x000D_ - Known hormo…	41815	2018-05-29	Intravenous	1429	219	16	7.5	NA	NA	NA	NA	NA	NA	NA	NA	NA	NA	NA	NA	NA	Prospective	Randomized	Open Label	Parallel Assignment	Local evaluation of pathological complete response (pCR)_x000D_ EvaluaciÃ³n local de la respuesta completa patolÃ³gica RCp	PR_0012_Therapeutic Exposed_CT0032_A1	13.1	Treatment period: adjuvant phase (post-baseline)	219	PR_0012_Therapeutic Exposed_CT0032	13.1
TRUE	CT0032	EU Clinical Trials Register	2012-004879-38	Trastuzumab emtansine	KADCYLA	PR_0012	CT0032_A1_003	1	Anti-Trastuzumab Emtansine Antibodies	Therapeutic Exposed	Trastuzumab emtansine (tdm1) + pertuzumab (arm b)	Treatment period: adjuvant phase (baseline)	Participants received pertuzumab 840 mg (loading dose) and 420 mg (maintenance dose) iv infusion followed by trastuzumab emtansine 3.6 mg/kg iv infusion q3w for a total of 18 cycles (6 cycles of neoadjuvant period and 12 cycles of adjuvant period)	Trastuzumab emtansine: 3.6 mg/kg iv infusion q3w_x000D_ pertuzumab: 840 mg (loading dose); and 420 mg (maintenance dose) iv infusion q3w	Cancer and neoplasms	Her2-Positive Breast Cancer	Pertuzumab	Age > = 18 years_x000D_ - Histologically confirmed invasive breast cancer with a primary tumor size of > 2 cm_x000D_ - HER2-positive breast cancer_x000D_ - Patients with multifocal tumors (more than one tumor confined to the same quadrant as the primary tumor) if all sampled lesions are centrally confirmed as HER2-positive_x000D_ - Stage at presentation: cT2-cT4, cN0-cN3, cM0_x000D_ - Known hormo…	41815	2018-05-29	Intravenous	1429	219	25	11.7	NA	NA	NA	NA	NA	NA	NA	NA	NA	NA	NA	NA	NA	Prospective	Randomized	Open Label	Parallel Assignment	Local evaluation of pathological complete response (pCR)_x000D_ EvaluaciÃ³n local de la respuesta completa patolÃ³gica RCp	PR_0012_Therapeutic Exposed_CT0032_A1	13.1	Treatment period: adjuvant phase (post-baseline)	219	PR_0012_Therapeutic Exposed_CT0032	13.1
TRUE	CT0032	EU Clinical Trials Register	2012-004879-38	Trastuzumab emtansine	KADCYLA	PR_0012	CT0032_A1_004	1	Anti-Trastuzumab Emtansine Antibodies	Therapeutic Exposed	Trastuzumab emtansine (tdm1) + pertuzumab (arm b)	Treatment period: adjuvant phase (post-baseline)	Participants received pertuzumab 840 mg (loading dose) and 420 mg (maintenance dose) iv infusion followed by trastuzumab emtansine 3.6 mg/kg iv infusion q3w for a total of 18 cycles (6 cycles of neoadjuvant period and 12 cycles of adjuvant period)	Trastuzumab emtansine: 3.6 mg/kg iv infusion q3w_x000D_ pertuzumab: 840 mg (loading dose); and 420 mg (maintenance dose) iv infusion q3w	Cancer and neoplasms	Her2-Positive Breast Cancer	Pertuzumab	Age > = 18 years_x000D_ - Histologically confirmed invasive breast cancer with a primary tumor size of > 2 cm_x000D_ - HER2-positive breast cancer_x000D_ - Patients with multifocal tumors (more than one tumor confined to the same quadrant as the primary tumor) if all sampled lesions are centrally confirmed as HER2-positive_x000D_ - Stage at presentation: cT2-cT4, cN0-cN3, cM0_x000D_ - Known hormo…	41815	2018-05-29	Intravenous	1429	219	28	13.1	NA	NA	NA	NA	NA	NA	NA	NA	NA	NA	Hypersensitivity (infusion related reaction): 22.9_x000D_ Hypersensitivity (Immune system disorders,Serious adverse events): 0_x000D_ Hypersensitivity (Immune system disorders,non-serious AE, Threshold 5% ): 2.69	NA	NA	Prospective	Randomized	Open Label	Parallel Assignment	Local evaluation of pathological complete response (pCR)_x000D_ EvaluaciÃ³n local de la respuesta completa patolÃ³gica RCp	PR_0012_Therapeutic Exposed_CT0032_A1	13.1	Treatment period: adjuvant phase (post-baseline)	219	PR_0012_Therapeutic Exposed_CT0032	13.1
TRUE	CT0033	EU Clinical Trials Register	2012-005082-13	Natalizumab	TYSABRI	PR_0235	CT0033_A1_001	1	Anti-Natalizumab Antibodies	Therapeutic Naive	Experimental: natalizumab	Treatment period: day 1 (baseline)	Natalizumab is supplied as a sterile liquid in vials containing 300 mg natalizumab per vial (15 ml of a 20 mg/ml solution). one vial of natalizumab contains a sufficient volume for a single iv infusion following dilution in 100 ml 0.9% sodium chloride for injection	Natalizumab 300 mg iv q4w	Neurological	Relapsing-Remitting Multiple Sclerosis	None	1. Ability of parents or legal guardians to understand the purpose and risks of the study and provide signed and dated informed consent and authorization to use protected health information (PHI) in accordance with national and local subject privacy regulations. Subjects may provide assent in addition to the parental or guardian consent, if appropriate_x000D_ 2. Aged from 10 to less than 18 years…	41456	2014-09-01	Intravenous	112	13	0	0	NA	NA	NA	NA	NA	NA	NA	NA	NA	NA	NA	NA	NA	Prospective	NA	Open Label	NA	1. Predose (trough) concentrations from multiple dosing (Cpredose) [ Time Frame: Up to week 16 ]_x000D_ 2. Maximum plasma concentration (Cmax) [ Time Frame: Up to Week 16 ]_x000D_ 3. Time to maximum plasma concentration (Tmax) [ Time Frame: Up to Week 16 ]_x000D_ 4. Area under the plasma concentration curve from time of first dose to infinity (AUCinf) [ Time Frame: Up to Week 16 ]_x000D_ 5. Appar…	PR_0235_Therapeutic Naive_CT0033_A1	0	Treatment period: day 1 (baseline)	13	PR_0235_Therapeutic Naive_CT0033	0
TRUE	CT0033	EU Clinical Trials Register	2012-005082-13	Natalizumab	TYSABRI	PR_0235	CT0033_A1_002	1	Anti-Natalizumab Antibodies	Therapeutic Exposed	Experimental: natalizumab	Treatment period: week 16	Natalizumab is supplied as a sterile liquid in vials containing 300 mg natalizumab per vial (15 ml of a 20 mg/ml solution). one vial of natalizumab contains a sufficient volume for a single iv infusion following dilution in 100 ml 0.9% sodium chloride for injection	Natalizumab 300 mg iv q4w	Neurological	Relapsing-Remitting Multiple Sclerosis	None	1. Ability of parents or legal guardians to understand the purpose and risks of the study and provide signed and dated informed consent and authorization to use protected health information (PHI) in accordance with national and local subject privacy regulations. Subjects may provide assent in addition to the parental or guardian consent, if appropriate_x000D_ 2. Aged from 10 to less than 18 years…	41456	2014-09-01	Intravenous	112	13	0	0	NA	NA	NA	NA	NA	NA	NA	NA	NA	NA	Acute Infusion-related Hypersensitivity Reaction: 0	NA	NA	Prospective	NA	Open Label	NA	1. Predose (trough) concentrations from multiple dosing (Cpredose) [ Time Frame: Up to week 16 ]_x000D_ 2. Maximum plasma concentration (Cmax) [ Time Frame: Up to Week 16 ]_x000D_ 3. Time to maximum plasma concentration (Tmax) [ Time Frame: Up to Week 16 ]_x000D_ 4. Area under the plasma concentration curve from time of first dose to infinity (AUCinf) [ Time Frame: Up to Week 16 ]_x000D_ 5. Appar…	PR_0235_Therapeutic Exposed_CT0033_A1	0	Treatment period: week 16	13	PR_0235_Therapeutic Exposed_CT0033	0
FALSE	CT0034	EU Clinical Trials Register	2013-000175-33	Lebrikizumab	EBGLYSS	PR_0220	CT0034_A1_001	1	Anti-Lebrikizumab Antibodies	Therapeutic Naive	Comparator: placebo	Placebo-controlled period(0-52 week	Subjects received sc injection of lebrikizumab matching placebo every 4 weeks for 52 weeks during the placebo-controlled period. subjects then completed a 20-week safety follow-up	Placebo sc q4w for 52 week	Inflammation and autoimmunity	Asthma	None	Adults aged 18 to 75 years old_x000D_ Asthma diagnosis for greater than equal to (>/=) 12 months prior to Visit 1_x000D_ Bronchodilator response at Visit 1, 2, or 3_x000D_ Pre-bronchodilator FEV1 of 40 percent (%) - 80% predicted at both Visits 2 and 3_x000D_ On ICS therapy at a total daily dose of 500-2000 micrograms (mcg) of fluticasone propionate dry powder inhaler (DPI) or equivalent for >/=6…	41486	2017-01-02	Subcutaneous	364	43	0	0	NA	NA	NA	NA	NA	NA	NA	NA	NA	NA	Injection site erythema: 2.17 (Frequency threshold for reporting non-serious adverse events: 5%)_x000D_ Injection site pain: 0 (Frequency threshold for reporting non-serious adverse events: 5%)	NA	NA	Prospective	Randomized	Double	Placebo/Sham	1. Rate of Asthma Exacerbations During the 52-Week Placebo-Controlled Period	PR_0220_Therapeutic Naive_CT0034_A1	0	Placebo-controlled period(0-52 week	43	PR_0220_Therapeutic Naive_CT0034	0
FALSE	CT0034	EU Clinical Trials Register	2013-000175-33	Lebrikizumab	EBGLYSS	PR_0220	CT0034_A2_001	2	Anti-Lebrikizumab Antibodies	Therapeutic Exposed	Experimental: lebrikizumab 37.5 mg	Placebo-controlled period(0-52 week	Subjects received sc injection of lebrikizumab (37.5 mg) every 4 weeks for 104 weeks. after study treatment, subjects completed a 20-week safety follow-up	Lebrikizumab 37.5 sc q4w for 104 week	Inflammation and autoimmunity	Asthma	None	Adults aged 18 to 75 years old_x000D_ Asthma diagnosis for greater than equal to (>/=) 12 months prior to Visit 1_x000D_ Bronchodilator response at Visit 1, 2, or 3_x000D_ Pre-bronchodilator FEV1 of 40 percent (%) - 80% predicted at both Visits 2 and 3_x000D_ On ICS therapy at a total daily dose of 500-2000 micrograms (mcg) of fluticasone propionate dry powder inhaler (DPI) or equivalent for >/=6…	41486	2017-01-02	Subcutaneous	364	359	67	18.7	NA	NA	NA	NA	NA	NA	NA	NA	NA	NA	Injection site erythema: 3.06 (Frequency threshold for reporting non-serious adverse events: 5%)_x000D_ Injection site pain: 1.11 (Frequency threshold for reporting non-serious adverse events: 5%)	NA	NA	Prospective	Randomized	Double	Placebo/Sham	1. Rate of Asthma Exacerbations During the 52-Week Placebo-Controlled Period	PR_0220_Therapeutic Exposed_CT0034_A2	18.7	Placebo-controlled period(0-52 week	359	PR_0220_Therapeutic Exposed_CT0034	15.1127
FALSE	CT0034	EU Clinical Trials Register	2013-000175-33	Lebrikizumab	EBGLYSS	PR_0220	CT0034_A3_001	3	Anti-Lebrikizumab Antibodies	Therapeutic Exposed	Experimental: lebrikizumab 125 mg	Placebo-controlled period(0-52 week	Subjects received sc injection of lebrikizumab (125 milligrams [mg]) every 4 weeks for 104 weeks. after study treatment, subjects completed a 20-week safety follow-up	Lebrikizumab 125 sc q4w for 104 week	Inflammation and autoimmunity	Asthma	None	Adults aged 18 to 75 years old_x000D_ Asthma diagnosis for greater than equal to (>/=) 12 months prior to Visit 1_x000D_ Bronchodilator response at Visit 1, 2, or 3_x000D_ Pre-bronchodilator FEV1 of 40 percent (%) - 80% predicted at both Visits 2 and 3_x000D_ On ICS therapy at a total daily dose of 500-2000 micrograms (mcg) of fluticasone propionate dry powder inhaler (DPI) or equivalent for >/=6…	41486	2017-01-02	Subcutaneous	364	358	54	15.1	NA	NA	NA	NA	NA	NA	NA	NA	NA	NA	Injection site erythema: 5.01 (Frequency threshold for reporting non-serious adverse events: 5%)_x000D_ Injection site pain: 1.67 (Frequency threshold for reporting non-serious adverse events: 5%)	NA	NA	Prospective	Randomized	Double	Placebo/Sham	1. Rate of Asthma Exacerbations During the 52-Week Placebo-Controlled Period	PR_0220_Therapeutic Exposed_CT0034_A3	15.1	Placebo-controlled period(0-52 week	358	PR_0220_Therapeutic Exposed_CT0034	15.1127
FALSE	CT0034	EU Clinical Trials Register	2013-000175-33	Lebrikizumab	EBGLYSS	PR_0220	CT0034_A4_001	4	Anti-Lebrikizumab Antibodies	Therapeutic Exposed	Experimental: placebo/lebrikizumab 37.5 mg	Active treatment extension period(weeks 52 to week 104)	Subjects received sc injection of lebrikizumab matching placebo every 4 weeks for 52 weeks during the placebo-controlled period followed by sc injection of lebrikizumab at 37.5 mg for another 52 weeks during the active treatment extension period. after study treatment, subjects completed a 20-week safety follow-up	Lebrikizumab 37.5 sc q4w for 52 week	Inflammation and autoimmunity	Asthma	None	Adults aged 18 to 75 years old_x000D_ Asthma diagnosis for greater than equal to (>/=) 12 months prior to Visit 1_x000D_ Bronchodilator response at Visit 1, 2, or 3_x000D_ Pre-bronchodilator FEV1 of 40 percent (%) - 80% predicted at both Visits 2 and 3_x000D_ On ICS therapy at a total daily dose of 500-2000 micrograms (mcg) of fluticasone propionate dry powder inhaler (DPI) or equivalent for >/=6…	41486	2017-01-02	Subcutaneous	728	159	17	11.3	NA	NA	NA	NA	NA	NA	NA	NA	NA	NA	Injection site erythema: 0.63 (Frequency threshold for reporting non-serious adverse events: 5%)_x000D_ Injection site pain: 2.52 (Frequency threshold for reporting non-serious adverse events: 5%)	NA	NA	Prospective	Randomized	Double	Placebo/Sham	1. Rate of Asthma Exacerbations During the 52-Week Placebo-Controlled Period	PR_0220_Therapeutic Exposed_CT0034_A4	11.3	Active treatment extension period(weeks 52 to week 104)	159	PR_0220_Therapeutic Exposed_CT0034	15.1127
FALSE	CT0034	EU Clinical Trials Register	2013-000175-33	Lebrikizumab	EBGLYSS	PR_0220	CT0034_A5_001	5	Anti-Lebrikizumab Antibodies	Therapeutic Exposed	Experimental: placebo/lebrikizumab 125 mg	Active treatment extension period(weeks 52 to week 104)	Subjects received sc injection of lebrikizumab matching placebo every 4 weeks for 52 weeks during the placebo-controlled period followed by sc injection of lebrikizumab at 125 mg for another 52 weeks during active treatment extension period. after study treatment, subjects completed a 20-week safety follow-up	Lebrikizumab 125 sc q4w for 52 week	Inflammation and autoimmunity	Asthma	None	Adults aged 18 to 75 years old_x000D_ Asthma diagnosis for greater than equal to (>/=) 12 months prior to Visit 1_x000D_ Bronchodilator response at Visit 1, 2, or 3_x000D_ Pre-bronchodilator FEV1 of 40 percent (%) - 80% predicted at both Visits 2 and 3_x000D_ On ICS therapy at a total daily dose of 500-2000 micrograms (mcg) of fluticasone propionate dry powder inhaler (DPI) or equivalent for >/=6…	41486	2017-01-02	Subcutaneous	728	157	16	10.8	NA	NA	NA	NA	NA	NA	NA	NA	NA	NA	Injection site erythema: 1.27 (Frequency threshold for reporting non-serious adverse events: 5%)_x000D_ Injection site pain: 7.01 (Frequency threshold for reporting non-serious adverse events: 5%)	NA	NA	Prospective	Randomized	Double	Placebo/Sham	1. Rate of Asthma Exacerbations During the 52-Week Placebo-Controlled Period	PR_0220_Therapeutic Exposed_CT0034_A5	10.8	Active treatment extension period(weeks 52 to week 104)	157	PR_0220_Therapeutic Exposed_CT0034	15.1127
FALSE	CT0035	EU Clinical Trials Register	2013-000176-15	Lebrikizumab	EBGLYSS	PR_0220	CT0035_A1_001	1	Anti-Lebrikizumab Antibodies	Therapeutic Naive	Comparator: placebo	Treatment period	Subjects received sc injection of lebrikizumab matching placebo every 4 weeks for 52 weeks during the placebo-controlled period. subjects then completed a 20-week safety follow-up	Placebo sc q4w for 52 week	Inflammation and autoimmunity	Uncontrolled Asthma	None	Adult patients, 18-75 years of age at Visit 1_x000D_ Asthma diagnosis for >/= 12 months at Visit 1_x000D_ Bronchodilator response during screening and at the time of randomization_x000D_ Pre-bronchodilator FEV1 of 40% - 80% predicted at both visits 2 and 3_x000D_ On inhaled corticosteroid (ICS) therapy at a total daily dose of 500-2000 mcg of fluticasone propionate DPI or equivalent for >/= 6 mon…	41486	2017-01-02	Subcutaneous	868	44	0	0	NA	NA	NA	NA	NA	NA	NA	NA	NA	NA	Injection site pain: 6.67(Frequency threshold for reporting non-serious adverse events: 5%)_x000D_ Drug hypersensitivity: 0	NA	NA	Prospective	Randomized	Double	Placebo/Sham	1. Rate of Asthma Exacerbations During 52-Week Placebo Controlled Period	PR_0220_Therapeutic Naive_CT0035_A1	0	Treatment period	44	PR_0220_Therapeutic Naive_CT0035	0
FALSE	CT0035	EU Clinical Trials Register	2013-000176-15	Lebrikizumab	EBGLYSS	PR_0220	CT0035_A2_001	2	Anti-Lebrikizumab Antibodies	Therapeutic Exposed	Experimental: lebrikizumab 37.5 mg	Treatment period	Subjects received sc injection of lebrikizumab (37.5 mg) every 4 weeks for 104 weeks. after study treatment, subjects completed a 20-week safety follow-up	Lebrikizumab 37.5 sc q4w for 104 weeks	Inflammation and autoimmunity	Uncontrolled Asthma	None	Adult patients, 18-75 years of age at Visit 1_x000D_ Asthma diagnosis for >/= 12 months at Visit 1_x000D_ Bronchodilator response during screening and at the time of randomization_x000D_ Pre-bronchodilator FEV1 of 40% - 80% predicted at both visits 2 and 3_x000D_ On inhaled corticosteroid (ICS) therapy at a total daily dose of 500-2000 mcg of fluticasone propionate DPI or equivalent for >/= 6 mon…	41486	2017-01-02	Subcutaneous	868	354	56	16.1	NA	NA	NA	NA	NA	NA	NA	NA	NA	NA	Injection site pain: 3.65(Frequency threshold for reporting non-serious adverse events: 5%)_x000D_ Drug hypersensitivity: 0.28	NA	NA	Prospective	Randomized	Double	Placebo/Sham	1. Rate of Asthma Exacerbations During 52-Week Placebo Controlled Period	PR_0220_Therapeutic Exposed_CT0035_A2	16.1	Treatment period	354	PR_0220_Therapeutic Exposed_CT0035	13.5182
FALSE	CT0035	EU Clinical Trials Register	2013-000176-15	Lebrikizumab	EBGLYSS	PR_0220	CT0035_A3_001	3	Anti-Lebrikizumab Antibodies	Therapeutic Exposed	Experimental: lebrikizumab 125 mg	Treatment period	Subjects received sc injection of lebrikizumab (125 mg) every 4 weeks for 104 weeks. after study treatment, subjects completed a 20-week safety follow-up	Lebrikizumab 125 sc q4w for 104 weeks	Inflammation and autoimmunity	Uncontrolled Asthma	None	Adult patients, 18-75 years of age at Visit 1_x000D_ Asthma diagnosis for >/= 12 months at Visit 1_x000D_ Bronchodilator response during screening and at the time of randomization_x000D_ Pre-bronchodilator FEV1 of 40% - 80% predicted at both visits 2 and 3_x000D_ On inhaled corticosteroid (ICS) therapy at a total daily dose of 500-2000 mcg of fluticasone propionate DPI or equivalent for >/= 6 mon…	41486	2017-01-02	Subcutaneous	868	356	49	14	NA	NA	NA	NA	NA	NA	NA	NA	NA	NA	Injection site pain: 4.48 (Frequency threshold for reporting non-serious adverse events: 5%)_x000D_ Drug hypersensitivity: 0	NA	NA	Prospective	Randomized	Double	Placebo/Sham	1. Rate of Asthma Exacerbations During 52-Week Placebo Controlled Period	PR_0220_Therapeutic Exposed_CT0035_A3	14	Treatment period	356	PR_0220_Therapeutic Exposed_CT0035	13.5182
FALSE	CT0035	EU Clinical Trials Register	2013-000176-15	Lebrikizumab	EBGLYSS	PR_0220	CT0035_A4_001	4	Anti-Lebrikizumab Antibodies	Therapeutic Exposed	Experimental: placebo to lebrikizumab 37.5 mg	Treatment extension period	Subjects received sc injection of lebrikizumab matching placebo every 4 weeks for 52 weeks during the placebo-controlled period followed by sc injection of lebrikizumab at 37.5 mg for another 52 weeks during the active treatment extension period. after study treatment, subjects completed a 20-week safety follow-up	Placebo q4w for 52 weeks followed by lebrikizumab 37.5 sc q4w for another 52 week	Inflammation and autoimmunity	Uncontrolled Asthma	None	Adult patients, 18-75 years of age at Visit 1_x000D_ Asthma diagnosis for >/= 12 months at Visit 1_x000D_ Bronchodilator response during screening and at the time of randomization_x000D_ Pre-bronchodilator FEV1 of 40% - 80% predicted at both visits 2 and 3_x000D_ On inhaled corticosteroid (ICS) therapy at a total daily dose of 500-2000 mcg of fluticasone propionate DPI or equivalent for >/= 6 mon…	41486	2017-01-02	Subcutaneous	868	155	17	11.6	NA	NA	NA	NA	NA	NA	NA	NA	NA	NA	Injection site pain: 4.52 (Frequency threshold for reporting non-serious adverse events: 5%)_x000D_ Drug hypersensitivity: 0	NA	NA	Prospective	Randomized	Double	Placebo/Sham	1. Rate of Asthma Exacerbations During 52-Week Placebo Controlled Period	PR_0220_Therapeutic Exposed_CT0035_A4	11.6	Treatment extension period	155	PR_0220_Therapeutic Exposed_CT0035	13.5182
FALSE	CT0035	EU Clinical Trials Register	2013-000176-15	Lebrikizumab	EBGLYSS	PR_0220	CT0035_A5_001	5	Anti-Lebrikizumab Antibodies	Therapeutic Exposed	Experimental: placebo to lebrikizumab 125 mg	Treatment extension period	Subjects received sc injection of lebrikizumab matching placebo every 4 weeks for 52 weeks during the placebo-controlled period followed by sc injection of lebrikizumab at 125 mg for another 52 weeks during active treatment extension period. after study treatment, subjects completed a 20-week safety follow-up	Placebo q4w for 52 weeks followed by lebrikizumab 125 sc q4w for another 52 week	Inflammation and autoimmunity	Uncontrolled Asthma	None	Adult patients, 18-75 years of age at Visit 1_x000D_ Asthma diagnosis for >/= 12 months at Visit 1_x000D_ Bronchodilator response during screening and at the time of randomization_x000D_ Pre-bronchodilator FEV1 of 40% - 80% predicted at both visits 2 and 3_x000D_ On inhaled corticosteroid (ICS) therapy at a total daily dose of 500-2000 mcg of fluticasone propionate DPI or equivalent for >/= 6 mon…	41486	2017-01-02	Subcutaneous	868	154	12	8.4	NA	NA	NA	NA	NA	NA	NA	NA	NA	NA	Injection site pain: 3.25 (Frequency threshold for reporting non-serious adverse events: 5%)_x000D_ Drug hypersensitivity: 0	NA	NA	Prospective	Randomized	Double	Placebo/Sham	1. Rate of Asthma Exacerbations During 52-Week Placebo Controlled Period	PR_0220_Therapeutic Exposed_CT0035_A5	8.4	Treatment extension period	154	PR_0220_Therapeutic Exposed_CT0035	13.5182
FALSE	CT0036	EU Clinical Trials Register	2013-002223-42	Tanezumab	RN624, PF-04383119	PR_0335	CT0036_A1_001	1	Anti-Tanezumab Antibodies	Therapeutic Naive	Comparator: placebo	Treatment period	Subjects received placebo matched to tanezumab subcutaneous (sc) once every 8 weeks for 24 weeks	Placebo matched to tanezumab once every 8 weeks for 24 weeks	Neurological	Metastatic Bone Pain	None	Evidence of a personally signed and dated informed consent document indicating that the subject has been informed of all pertinent aspects of the study._x000D_ Subject is willing and able to comply with scheduled visits, treatment plan, laboratory tests, and other study procedures_x000D_ Male or female, >=18 years of age_x000D_ Weight is >= 40 kg at Screening_x000D_ Subject has cancer diagnosed a…	42305	2021-06-25	Subcutaneous	168	73	0	0	Human serum ADA samples were analysed for the presence or absence of anti-tanezumab antibodies by using a semi quantitative enzyme linked immunosorbent assay (ELISA). Number of subjects with presence of anti-tanezumab antibodies and neutralising anti-drug antibodies are reported	NA	NA	NA	No	NA	NA	0	0	0	NA	NA	NA	Prospective	Randomized	Double	Placebo/Sham	Change from Baseline to Week 8 in the daily average pain intensity in the index bone metastasis cancer pain site	PR_0335_Therapeutic Naive_CT0036_A1	0	Treatment period	73	PR_0335_Therapeutic Naive_CT0036	0
FALSE	CT0036	EU Clinical Trials Register	2013-002223-42	Tanezumab	RN624, PF-04383119	PR_0335	CT0036_A2_001	2	Anti-Tanezumab Antibodies	Therapeutic Exposed	Experimental: tanezumab 10 mg	Treatment period	Subjects in this discontinued treatment arm, received tanezumab 10 mg sc once every 8 weeks before protocol amendment 3 and completed their treatment before the amendment	Tanezumab 10 mg/ml once every 8 weeks	Neurological	Metastatic Bone Pain	None	Evidence of a personally signed and dated informed consent document indicating that the subject has been informed of all pertinent aspects of the study._x000D_ Subject is willing and able to comply with scheduled visits, treatment plan, laboratory tests, and other study procedures_x000D_ Male or female, >=18 years of age_x000D_ Weight is >= 40 kg at Screening_x000D_ Subject has cancer diagnosed a…	42305	2021-06-25	Subcutaneous	168	9	0	0	Human serum ADA samples were analysed for the presence or absence of anti-tanezumab antibodies by using a semi quantitative enzyme linked immunosorbent assay (ELISA). Number of subjects with presence of anti-tanezumab antibodies and neutralising anti-drug antibodies are reported	NA	NA	NA	No	NA	NA	0	0	0	NA	NA	NA	Prospective	Randomized	Double	Placebo/Sham	Change from Baseline to Week 8 in the daily average pain intensity in the index bone metastasis cancer pain site	PR_0335_Therapeutic Exposed_CT0036_A2	0	Treatment period	9	PR_0335_Therapeutic Exposed_CT0036	1.21951
FALSE	CT0036	EU Clinical Trials Register	2013-002223-42	Tanezumab	RN624, PF-04383119	PR_0335	CT0036_A3_001	3	Anti-Tanezumab Antibodies	Therapeutic Exposed	Experimental: tanezumab 10/20 mg	Treatment period	Subjects in this treatment group had received tanezumab 10 mg sc once every 8 weeks before protocol amendment 3 and after the amendment they continued remaining treatment with tanezumab 20 mg sc once every 8 weeks	Tanezumab 10 mg/ml once every 8 weeks and tanezumab 20 mg once every 8 weeks	Neurological	Metastatic Bone Pain	None	Evidence of a personally signed and dated informed consent document indicating that the subject has been informed of all pertinent aspects of the study._x000D_ Subject is willing and able to comply with scheduled visits, treatment plan, laboratory tests, and other study procedures_x000D_ Male or female, >=18 years of age_x000D_ Weight is >= 40 kg at Screening_x000D_ Subject has cancer diagnosed a…	42305	2021-06-25	Subcutaneous	168	1	0	0	Human serum ADA samples were analysed for the presence or absence of anti-tanezumab antibodies by using a semi quantitative enzyme linked immunosorbent assay (ELISA). Number of subjects with presence of anti-tanezumab antibodies and neutralising anti-drug antibodies are reported	NA	NA	NA	No	NA	NA	0	0	0	NA	NA	NA	Prospective	Randomized	Double	Placebo/Sham	Change from Baseline to Week 8 in the daily average pain intensity in the index bone metastasis cancer pain site	PR_0335_Therapeutic Exposed_CT0036_A3	0	Treatment period	1	PR_0335_Therapeutic Exposed_CT0036	1.21951
FALSE	CT0036	EU Clinical Trials Register	2013-002223-42	Tanezumab	RN624, PF-04383119	PR_0335	CT0036_A4_001	4	Anti-Tanezumab Antibodies	Therapeutic Exposed	Experimental: tanezumab 20 mg	Treatment period	Subjects received tanezumab 20 mg sc once every 8 weeks for 24 weeks	Tanezumab 20 mg/ml once every 8 weeks for 24 weeks	Neurological	Metastatic Bone Pain	None	Evidence of a personally signed and dated informed consent document indicating that the subject has been informed of all pertinent aspects of the study._x000D_ Subject is willing and able to comply with scheduled visits, treatment plan, laboratory tests, and other study procedures_x000D_ Male or female, >=18 years of age_x000D_ Weight is >= 40 kg at Screening_x000D_ Subject has cancer diagnosed a…	42305	2021-06-25	Subcutaneous	168	72	1	1.38889	Human serum ADA samples were analysed for the presence or absence of anti-tanezumab antibodies by using a semi quantitative enzyme linked immunosorbent assay (ELISA). Number of subjects with presence of anti-tanezumab antibodies and neutralising anti-drug antibodies are reported	NA	NA	NA	Yes	NA	NA	1	1	100	NA	NA	NA	Prospective	Randomized	Double	Placebo/Sham	Change from Baseline to Week 8 in the daily average pain intensity in the index bone metastasis cancer pain site	PR_0335_Therapeutic Exposed_CT0036_A4	1.38889	Treatment period	72	PR_0335_Therapeutic Exposed_CT0036	1.21951
TRUE	CT0037	EU Clinical Trials Register	2013-002523-42	Benralizumab	FASENRA	PR_0062	CT0037_A1_001	1	Anti-Benralizumab Antibodies	Therapeutic Naive	Experimental: benralizumab 30 mg q4w	Treatment period + follow-up-week 0- Baseline	Benralizumab 30 mg administered subcutaneously every 4 weeks	Benralizumab 30 mg sc q4w	Inflammation and autoimmunity	Asthma	Oral Corticosteroids	Patients with Uncontrolled Asthma on High Dose Inhaled Corticosteroid plus Long-acting Î²2 Agonist and Chronic Oral Corticosteroid Therapy	41757	2016-09-29	Subcutaneous	0	69	0	0	baseline positive	NA	NA	NA	NA	NA	NA	NA	NA	NA	NA	NA	NA	Prospective	Randomized	Double	Placebo/Sham	1) Percentage reduction in final OCS dose compared with baseline while maintaining asthma control	PR_0062_Therapeutic Naive_CT0037_A1	0	Treatment period + follow-up-week 0- Baseline	69	PR_0062_Therapeutic Naive_CT0037	3.24074
TRUE	CT0037	EU Clinical Trials Register	2013-002523-42	Benralizumab	FASENRA	PR_0062	CT0037_A1_002	1	Anti-Benralizumab Antibodies	Therapeutic Exposed	Experimental: benralizumab 30 mg q4w	Treatment period + follow-up-week 0 to 36	Benralizumab 30 mg administered subcutaneously every 4 weeks	Benralizumab 30 mg sc q4w	Inflammation and autoimmunity	Asthma	Oral Corticosteroids	Patients with Uncontrolled Asthma on High Dose Inhaled Corticosteroid plus Long-acting Î²2 Agonist and Chronic Oral Corticosteroid Therapy	41757	2016-09-29	Subcutaneous	252	72	5	6.94444	Positive at any visit	NA	NA	NA	NA	NA	NA	NA	NA	NA	Hypersensitivity (Serious Adverse events): 1.39	NA	NA	Prospective	Randomized	Double	Placebo/Sham	1) Percentage reduction in final OCS dose compared with baseline while maintaining asthma control	PR_0062_Therapeutic Exposed_CT0037_A1	6.94444	Treatment period + follow-up-week 0 to 36	72	PR_0062_Therapeutic Exposed_CT0037	8.27586
TRUE	CT0037	EU Clinical Trials Register	2013-002523-42	Benralizumab	FASENRA	PR_0062	CT0037_A2_001	2	Anti-Benralizumab Antibodies	Therapeutic Naive	Experimental: benralizumab 30 mg q4w	Treatment period + follow-up-week 0- Baseline	Benralizumab 30 mg administered subcutaneously every 4 weeks for the first 3 doses and then every 8 weeks	Benralizumab 30 mg sc q4w for 3 doses_x000D_ benralizumab 30 mg sc q8w	Inflammation and autoimmunity	Asthma	Oral Corticosteroids	Patients with Uncontrolled Asthma on High Dose Inhaled Corticosteroid plus Long-acting Î²2 Agonist and Chronic Oral Corticosteroid Therapy	41757	2016-09-29	Subcutaneous	0	72	1	1.38889	baseline positive	NA	NA	NA	NA	NA	NA	NA	NA	NA	NA	NA	NA	Prospective	Randomized	Double	Placebo/Sham	1) Percentage reduction in final OCS dose compared with baseline while maintaining asthma control	PR_0062_Therapeutic Naive_CT0037_A2	1.38889	Treatment period + follow-up-week 0- Baseline	72	PR_0062_Therapeutic Naive_CT0037	3.24074
TRUE	CT0037	EU Clinical Trials Register	2013-002523-42	Benralizumab	FASENRA	PR_0062	CT0037_A2_002	2	Anti-Benralizumab Antibodies	Therapeutic Exposed	Experimental: benralizumab 30 mg q4w	Treatment period + follow-up-week 0 to 36	Benralizumab 30 mg administered subcutaneously every 4 weeks for the first 3 doses and then every 8 weeks	Benralizumab 30 mg sc q4w for 3 doses_x000D_ benralizumab 30 mg sc q8w	Inflammation and autoimmunity	Asthma	Oral Corticosteroids	Patients with Uncontrolled Asthma on High Dose Inhaled Corticosteroid plus Long-acting Î²2 Agonist and Chronic Oral Corticosteroid Therapy	41757	2016-09-29	Subcutaneous	252	73	7	9.58904	Positive at any visit	NA	NA	NA	NA	NA	NA	NA	NA	NA	Hypersensitivity (Serious Adverse events): 0	NA	NA	Prospective	Randomized	Double	Placebo/Sham	1) Percentage reduction in final OCS dose compared with baseline while maintaining asthma control	PR_0062_Therapeutic Exposed_CT0037_A2	9.58904	Treatment period + follow-up-week 0 to 36	73	PR_0062_Therapeutic Exposed_CT0037	8.27586
TRUE	CT0037	EU Clinical Trials Register	2013-002523-42	Benralizumab	FASENRA	PR_0062	CT0037_A3_001	3	Anti-Benralizumab Antibodies	Therapeutic Naive	Placebo comparator: placebo	Treatment period + follow-up-week 0- Baseline	Placebo administered subcutaneously	Placebo sc q4w	Inflammation and autoimmunity	Asthma	Oral Corticosteroids	Patients with Uncontrolled Asthma on High Dose Inhaled Corticosteroid plus Long-acting Î²2 Agonist and Chronic Oral Corticosteroid Therapy	41757	2016-09-29	Subcutaneous	0	75	3	4	baseline positive	NA	NA	NA	NA	NA	NA	NA	NA	NA	NA	NA	NA	Prospective	Randomized	Double	Placebo/Sham	1) Percentage reduction in final OCS dose compared with baseline while maintaining asthma control	PR_0062_Therapeutic Naive_CT0037_A3	8	Treatment period + follow-up-week 0 to 36	75	PR_0062_Therapeutic Naive_CT0037	3.24074
TRUE	CT0037	EU Clinical Trials Register	2013-002523-42	Benralizumab	FASENRA	PR_0062	CT0037_A3_002	3	Anti-Benralizumab Antibodies	Therapeutic Naive	Placebo comparator: placebo	Treatment period + follow-up-week 0 to 36	Placebo administered subcutaneously	Placebo sc q4w	Inflammation and autoimmunity	Asthma	Oral Corticosteroids	Patients with Uncontrolled Asthma on High Dose Inhaled Corticosteroid plus Long-acting Î²2 Agonist and Chronic Oral Corticosteroid Therapy	41757	2016-09-29	Subcutaneous	252	75	6	8	Positive at any visit	NA	NA	NA	NA	NA	NA	NA	NA	NA	Hypersensitivity (Serious Adverse events): 0	NA	NA	Prospective	Randomized	Double	Placebo/Sham	1) Percentage reduction in final OCS dose compared with baseline while maintaining asthma control	PR_0062_Therapeutic Naive_CT0037_A3	8	Treatment period + follow-up-week 0 to 36	75	PR_0062_Therapeutic Naive_CT0037	3.24074
FALSE	CT0038	EU Clinical Trials Register	2013-004148-49	Infliximab	IXIFI	PR_0458	CT0038_A1_001	1	Anti-Infliximab Antibodies	Therapeutic Exposed	Pf-06438179	Treatment period 1: first dose-week 30 (pre-dose)	Subjects received intravenous infusions of pf-06438179 at 3 mg/kg on weeks 0, 2, 6 followed by a maintenance dose every 8 weeks at weeks 14 and 22 in period 1 which ended with the completion of the week 30 pre-dose assessments. for subjects who failed to achieve a minimum clinical response or lost clinical response (after week 14 assessments), dose was increased to 5 mg/kg per infusion every 8 we…	Pf-06438179 at 3 mg/kg on weeks 0, 2, 6 followed by a maintenance dose every 8 weeks at weeks 14 and 22	Inflammation and autoimmunity	Rheumatoid Arthritis	None	1. Evidence of a personally signed and dated informed consent document indicating that the subject (or a legal representative) has been informed of all pertinent aspects of the study._x000D_ 2. Subjects who are willing and able to comply with scheduled visits, treatment plan, laboratory tests, and other study procedures._x000D_ 3. Male and female subjects aged 18 years or older at the time of inf…	41834	2017-11-06	Intravenous	210	323	157	48.6068	NA	ADA positive results was defined as ADA titer level >=1.30	NA	NA	Yes	NA	NA	157	124	78.9809	NA	NA	NA	Prospective	Randomized	Double	Active controls	ACR20 response (>= 20% improvement by ACR criteria) at Week 14	PR_0458_Therapeutic Exposed_CT0038_A1	48.6068	Treatment period 1: first dose-week 30 (pre-dose)	323	PR_0458_Therapeutic Exposed_CT0038	51.3989
FALSE	CT0038	EU Clinical Trials Register	2013-004148-49	Infliximab	REMICADE	PR_0177	CT0038_A2_001	2	Anti-Infliximab Antibodies	Therapeutic Exposed	Infliximab-eu remicade (inx)	Treatment period 1: first dose-week 30 (pre-dose)	Subjects received intravenous infusions of inx at 3 mg/kg on weeks 0, 2, 6 followed by a maintenance dose every 8 weeks at weeks 14 and 22 in period 1 which ended with the completion of the week 30 pre-dose assessments. for subjects who failed to achieve a minimum clinical response or lost clinical response (after week 14 assessments), dose was increased to 5 mg/kg per infusion every 8 weeks. sub…	Inx at 3 mg/kg	Inflammation and autoimmunity	Rheumatoid Arthritis	None	1. Evidence of a personally signed and dated informed consent document indicating that the subject (or a legal representative) has been informed of all pertinent aspects of the study._x000D_ 2. Subjects who are willing and able to comply with scheduled visits, treatment plan, laboratory tests, and other study procedures._x000D_ 3. Male and female subjects aged 18 years or older at the time of inf…	41834	2017-11-06	Intravenous	210	326	167	51.227	NA	ADA positive results was defined as ADA titer level >=1.30	NA	NA	Yes	NA	NA	167	143	85.6287	NA	NA	NA	Prospective	Randomized	Double	Active controls	ACR20 response (>= 20% improvement by ACR criteria) at Week 14	PR_0177_Therapeutic Exposed_CT0038_A2	51.227	Treatment period 1: first dose-week 30 (pre-dose)	326	PR_0177_Therapeutic Exposed_CT0038	53.9446
FALSE	CT0038	EU Clinical Trials Register	2013-004148-49	Infliximab	IXIFI	PR_0458	CT0038_A3_001	3	Anti-Infliximab Antibodies	Therapeutic Exposed	Pf-06438179/pf-06438179	Treatment period 2: week 30 dosing-week54 (pre-dose)	Subjects received intravenous infusions of pf-06438179 at 3 mg/kg on weeks 0, 2, 6 followed by a maintenance dose every 8 weeks at weeks 14 and 22 in period 1 which ended with the completion of the week 30 pre-dose assessments. for subjects who failed to achieve a minimum clinical response or lost clinical response (after week 14 assessments), dose was increased to 5 mg/kg per infusion every 8 we…	Pf-06438179 at 3 mg/kg on weeks 0, 2, 6 followed by a maintenance dose every 8 weeks at weeks 14 and 22	Inflammation and autoimmunity	Rheumatoid Arthritis	None	1. Evidence of a personally signed and dated informed consent document indicating that the subject (or a legal representative) has been informed of all pertinent aspects of the study._x000D_ 2. Subjects who are willing and able to comply with scheduled visits, treatment plan, laboratory tests, and other study procedures._x000D_ 3. Male and female subjects aged 18 years or older at the time of inf…	41834	2017-11-06	Intravenous	378	280	146	52.1429	NA	ADA positive results was defined as ADA titer level >=1.30	NA	NA	Yes	NA	NA	146	118	80.8219	NA	NA	NA	Prospective	Randomized	Double	Active controls	ACR20 response (>= 20% improvement by ACR criteria) at Week 14	PR_0458_Therapeutic Exposed_CT0038_A3	52.1429	Treatment period 2: week 30 dosing-week54 (pre-dose)	280	PR_0458_Therapeutic Exposed_CT0038	51.3989
FALSE	CT0038	EU Clinical Trials Register	2013-004148-49	Infliximab	REMICADE	PR_0177	CT0038_A4_001	4	Anti-Infliximab Antibodies	Therapeutic Exposed	Inx/inx	Treatment period 2: week 30 dosing-week54 (pre-dose)	Subjects received intravenous infusions of inx at 3 mg/kg on weeks 0, 2, 6 followed by a maintenance dose every 8 weeks at weeks 14 and 22 in period 1 which ended with the completion of the week 30 pre-dose assessments. for subjects who failed to achieve a minimum clinical response or lost clinical response (after week 14 assessments), dose was increased to 5 mg/kg per infusion every 8 weeks. sub…	Inx at 3 mg/kg followed by inx	Inflammation and autoimmunity	Rheumatoid Arthritis	None	1. Evidence of a personally signed and dated informed consent document indicating that the subject (or a legal representative) has been informed of all pertinent aspects of the study._x000D_ 2. Subjects who are willing and able to comply with scheduled visits, treatment plan, laboratory tests, and other study procedures._x000D_ 3. Male and female subjects aged 18 years or older at the time of inf…	41834	2017-11-06	Intravenous	378	143	86	60.1399	NA	ADA positive results was defined as ADA titer level >=1.30	NA	NA	Yes	NA	NA	86	73	84.8837	NA	NA	NA	Prospective	Randomized	Double	Active controls	ACR20 response (>= 20% improvement by ACR criteria) at Week 14	PR_0177_Therapeutic Exposed_CT0038_A4	60.1399	Treatment period 2: week 30 dosing-week54 (pre-dose)	143	PR_0177_Therapeutic Exposed_CT0038	53.9446
FALSE	CT0038	EU Clinical Trials Register	2013-004148-49	Infliximab	IXIFI	PR_0458	CT0038_A5_001	5	Anti-Infliximab Antibodies	Therapeutic Exposed	Inx/pf-06438179	Treatment period 2: week 30 dosing-week54 (pre-dose)	Subjects received intravenous infusions of inx at 3 mg/kg on weeks 0, 2, 6 followed by a maintenance dose every 8 weeks at weeks 14 and 22 in period 1 which ended with the completion of the week 30 pre-dose assessments. for subjects who failed to achieve a minimum clinical response or lost clinical response (after week 14 assessments), dose was increased to 5 mg/kg per infusion every 8 weeks. sub…	Inx at 3 mg/kg followed by pf-06438179	Inflammation and autoimmunity	Rheumatoid Arthritis	None	1. Evidence of a personally signed and dated informed consent document indicating that the subject (or a legal representative) has been informed of all pertinent aspects of the study._x000D_ 2. Subjects who are willing and able to comply with scheduled visits, treatment plan, laboratory tests, and other study procedures._x000D_ 3. Male and female subjects aged 18 years or older at the time of inf…	41834	2017-11-06	Intravenous	378	143	83	58.042	NA	ADA positive results was defined as ADA titer level >=1.30	NA	NA	Yes	NA	NA	83	65	78.3133	NA	NA	NA	Prospective	Randomized	Double	Active controls	ACR20 response (>= 20% improvement by ACR criteria) at Week 14	PR_0458_Therapeutic Exposed_CT0038_A5	58.042	Treatment period 2: week 30 dosing-week54 (pre-dose)	143	PR_0458_Therapeutic Exposed_CT0038	51.3989
FALSE	CT0038	EU Clinical Trials Register	2013-004148-49	Infliximab	IXIFI	PR_0458	CT0038_A6_001	6	Anti-Infliximab Antibodies	Therapeutic Exposed	Pf-06438179/pf-06438179/pf-06438179	Treatment period 3: week 54 dosing-week 78 visit	Subjects received intravenous infusions of pf-06438179 at 3 mg/kg on weeks 0, 2, 6 followed by a maintenance dose every 8 weeks at weeks 14 and 22 in period 1 which ended with the completion of the week 30 pre-dose assessments. for subjects who failed to achieve a minimum clinical response or lost clinical response (after week 14 assessments), dose was increased to 5 mg/kg per infusion every 8 we…	Pf-06438179 at 3 mg/kg on weeks 0, 2, 6 followed by a maintenance dose every 8 weeks at weeks 14 and 22	Inflammation and autoimmunity	Rheumatoid Arthritis	None	1. Evidence of a personally signed and dated informed consent document indicating that the subject (or a legal representative) has been informed of all pertinent aspects of the study._x000D_ 2. Subjects who are willing and able to comply with scheduled visits, treatment plan, laboratory tests, and other study procedures._x000D_ 3. Male and female subjects aged 18 years or older at the time of inf…	41834	2017-11-06	Intravenous	546	126	66	52.381	NA	ADA positive results was defined as ADA titer level >=1.30	NA	NA	Yes	NA	NA	66	58	87.8788	NA	NA	NA	Prospective	Randomized	Double	Active controls	ACR20 response (>= 20% improvement by ACR criteria) at Week 14	PR_0458_Therapeutic Exposed_CT0038_A6	52.381	Treatment period 3: week 54 dosing-week 78 visit	126	PR_0458_Therapeutic Exposed_CT0038	51.3989
FALSE	CT0038	EU Clinical Trials Register	2013-004148-49	Infliximab	IXIFI	PR_0458	CT0038_A7_001	7	Anti-Infliximab Antibodies	Therapeutic Exposed	Inx/inx/pf-06438179	Treatment period 3: week 54 dosing-week 78 visit	Subjects received intravenous infusions of inx at 3 mg/kg on weeks 0, 2, 6 followed by a maintenance dose every 8 weeks at weeks 14 and 22 in period 1 which ended with the completion of the week 30 pre-dose assessments. for subjects who failed to achieve a minimum clinical response or lost clinical response (after week 14 assessments), dose was increased to 5 mg/kg per infusion every 8 weeks. sub…	Inx at 3 mg/kg followed by inx followed by inx	Inflammation and autoimmunity	Rheumatoid Arthritis	None	1. Evidence of a personally signed and dated informed consent document indicating that the subject (or a legal representative) has been informed of all pertinent aspects of the study._x000D_ 2. Subjects who are willing and able to comply with scheduled visits, treatment plan, laboratory tests, and other study procedures._x000D_ 3. Male and female subjects aged 18 years or older at the time of inf…	41834	2017-11-06	Intravenous	546	126	72	57.1429	NA	ADA positive results was defined as ADA titer level >=1.30	NA	NA	Yes	NA	NA	72	60	83.3333	NA	NA	NA	Prospective	Randomized	Double	Active controls	ACR20 response (>= 20% improvement by ACR criteria) at Week 14	PR_0458_Therapeutic Exposed_CT0038_A7	57.1429	Treatment period 3: week 54 dosing-week 78 visit	126	PR_0458_Therapeutic Exposed_CT0038	51.3989
FALSE	CT0038	EU Clinical Trials Register	2013-004148-49	Infliximab	IXIFI	PR_0458	CT0038_A8_001	8	Anti-Infliximab Antibodies	Therapeutic Exposed	Inx/pf-06438179/pf-06438179	Treatment period 3: week 54 dosing-week 78 visit	Subjects received intravenous infusions of inx at 3 mg/kg on weeks 0, 2, 6 followed by a maintenance dose every 8 weeks at weeks 14 and 22 in period 1 which ended with the completion of the week 30 pre-dose assessments. for subjects who failed to achieve a minimum clinical response or lost clinical response (after week 14 assessments), dose was increased to 5 mg/kg per infusion every 8 weeks. sub…	Inx at 3 mg/kg followed by pf-06438179 followed by pf-06438179	Inflammation and autoimmunity	Rheumatoid Arthritis	None	1. Evidence of a personally signed and dated informed consent document indicating that the subject (or a legal representative) has been informed of all pertinent aspects of the study._x000D_ 2. Subjects who are willing and able to comply with scheduled visits, treatment plan, laboratory tests, and other study procedures._x000D_ 3. Male and female subjects aged 18 years or older at the time of inf…	41834	2017-11-06	Intravenous	546	253	119	47.0356	NA	ADA positive results was defined as ADA titer level >=1.30	NA	NA	Yes	NA	NA	119	105	88.2353	NA	NA	NA	Prospective	Randomized	Double	Active controls	ACR20 response (>= 20% improvement by ACR criteria) at Week 14	PR_0458_Therapeutic Exposed_CT0038_A8	47.0356	Treatment period 3: week 54 dosing-week 78 visit	253	PR_0458_Therapeutic Exposed_CT0038	51.3989
TRUE	CT0039	EU Clinical Trials Register	2013-004679-11	Trastuzumab	TRAZIMERA	PR_0359	CT0039_A1_001	1	Anti-Trastuzumab Antibodies	Therapeutic Exposed	Trazimera 8 mg/kg + taxotere 75 mg/m2 + carboplatin auc 6	Overall period-cycle 1	Participants received a loading dose of 8 mg/kg of trazimera on cycle 1 day 1. subsequent infusions followed every 3 weeks with a dose of 6 mg/kg. taxotere 75 mg/m2 and carboplatin area under the concentration versus time curve (auc) 6 were administered on day 1 of each cycle	8 mg/kg of trazimera on cycle 1 day 1 followed every 3 weeks with a dose of 6 mg/kg_x000D_ taxotere 75 mg/m2 on day 1 of each cycle_x000D_ carboplatin auc 6 on day 1 of each cycle	Cancer and neoplasms	Her2-Positive Breast Cancer (Early Stage)	None	1. Female patients aged 18 years or older._x000D_ 2. Evidence of a personally signed and dated informed consent document indicating that the patient (or a legal representative) has been informed of all pertinent aspects of the study._x000D_ 3. Histologically confirmed HER2 overexpressing invasive breast cancer._x000D_ 4. Plan for definitive surgical resection of breast tumor (ie, lumpectomy or ma…	41905	2017-01-26	Intravenous	126	113	0	0	NA	positive (titer >=1.00)	NA	NA	No	NA	NA	0	0	0	NA	NA	NA	Prospective	Randomized	Double	Active controls	Percent of patients with Cycle 5 Ctrough (Cycle 6 pre-dose) >20 ug/mL	PR_0359_Therapeutic Exposed_CT0039_A1	0	Overall period-cycle 1	113	PR_0359_Therapeutic Exposed_CT0039	0
TRUE	CT0039	EU Clinical Trials Register	2013-004679-11	Trastuzumab	HERCEPTIN	PR_0348	CT0039_A2_001	2	Anti-Trastuzumab Antibodies	Therapeutic Exposed	Trastuzumab 8 mg/kg + taxotere 75 mg/m2 + carboplatin auc 6	Overall period-cycle 1	Participants received a loading dose of 8 mg/kg of trastuzumab-eu on cycle 1 day 1. subsequent infusions followed every 3 weeks with a dose of 6 mg/kg. taxotere 75 mg/m2 and carboplatin auc 6 were administered on day 1 of each cycle	8 mg/kg of trastuzumab-eu on cycle 1 day 1 followed every 3 weeks with a dose of 6 mg/kg_x000D_ taxotere 75 mg/m2 on day 1 of each cycle_x000D_ carboplatin auc 6 on day 1 of each cycle	Cancer and neoplasms	Her2-Positive Breast Cancer (Early Stage)	Taxotere, Carboplatin	1. Female patients aged 18 years or older._x000D_ 2. Evidence of a personally signed and dated informed consent document indicating that the patient (or a legal representative) has been informed of all pertinent aspects of the study._x000D_ 3. Histologically confirmed HER2 overexpressing invasive breast cancer._x000D_ 4. Plan for definitive surgical resection of breast tumor (ie, lumpectomy or ma…	41905	2017-01-26	Intravenous	126	112	1	0.892857	NA	positive (titer >=1.00)	NA	NA	No	NA	NA	1	0	0	NA	NA	NA	Prospective	Randomized	Double	Active controls	Percent of patients with Cycle 5 Ctrough (Cycle 6 pre-dose) >20 ug/mL	PR_0348_Therapeutic Exposed_CT0039_A2	0.892857	Overall period-cycle 1	112	PR_0348_Therapeutic Exposed_CT0039	0.892857
TRUE	CT0039	EU Clinical Trials Register	2013-004679-11	Trastuzumab	TRAZIMERA	PR_0359	CT0039_A1_002	1	Anti-Trastuzumab Antibodies	Therapeutic Exposed	Trazimera 8 mg/kg + taxotere 75 mg/m2 + carboplatin auc 6	Overall period-cycle 2	Participants received a loading dose of 8 mg/kg of trazimera on cycle 1 day 1. subsequent infusions followed every 3 weeks with a dose of 6 mg/kg. taxotere 75 mg/m2 and carboplatin area under the concentration versus time curve (auc) 6 were administered on day 1 of each cycle	8 mg/kg of trazimera on cycle 1 day 1 followed every 3 weeks with a dose of 6 mg/kg_x000D_ taxotere 75 mg/m2 on day 1 of each cycle_x000D_ carboplatin auc 6 on day 1 of each cycle	Cancer and neoplasms	Her2-Positive Breast Cancer (Early Stage)	None	1. Female patients aged 18 years or older._x000D_ 2. Evidence of a personally signed and dated informed consent document indicating that the patient (or a legal representative) has been informed of all pertinent aspects of the study._x000D_ 3. Histologically confirmed HER2 overexpressing invasive breast cancer._x000D_ 4. Plan for definitive surgical resection of breast tumor (ie, lumpectomy or ma…	41905	2017-01-26	Intravenous	126	111	0	0	NA	positive (titer >=1.00)	NA	NA	No	NA	NA	0	0	0	NA	NA	NA	Prospective	Randomized	Double	Active controls	Percent of patients with Cycle 5 Ctrough (Cycle 6 pre-dose) >20 ug/mL	PR_0359_Therapeutic Exposed_CT0039_A1	0	Overall period-cycle 1	113	PR_0359_Therapeutic Exposed_CT0039	0
TRUE	CT0039	EU Clinical Trials Register	2013-004679-11	Trastuzumab	HERCEPTIN	PR_0348	CT0039_A2_002	2	Anti-Trastuzumab Antibodies	Therapeutic Exposed	Trastuzumab 8 mg/kg + taxotere 75 mg/m2 + carboplatin auc 6	Overall period-cycle 2	Participants received a loading dose of 8 mg/kg of trastuzumab-eu on cycle 1 day 1. subsequent infusions followed every 3 weeks with a dose of 6 mg/kg. taxotere 75 mg/m2 and carboplatin auc 6 were administered on day 1 of each cycle	8 mg/kg of trastuzumab-eu on cycle 1 day 1 followed every 3 weeks with a dose of 6 mg/kg_x000D_ taxotere 75 mg/m2 on day 1 of each cycle_x000D_ carboplatin auc 6 on day 1 of each cycle	Cancer and neoplasms	Her2-Positive Breast Cancer (Early Stage)	Taxotere, Carboplatin	1. Female patients aged 18 years or older._x000D_ 2. Evidence of a personally signed and dated informed consent document indicating that the patient (or a legal representative) has been informed of all pertinent aspects of the study._x000D_ 3. Histologically confirmed HER2 overexpressing invasive breast cancer._x000D_ 4. Plan for definitive surgical resection of breast tumor (ie, lumpectomy or ma…	41905	2017-01-26	Intravenous	126	112	0	0	NA	positive (titer >=1.00)	NA	NA	No	NA	NA	0	0	0	NA	NA	NA	Prospective	Randomized	Double	Active controls	Percent of patients with Cycle 5 Ctrough (Cycle 6 pre-dose) >20 ug/mL	PR_0348_Therapeutic Exposed_CT0039_A2	0.892857	Overall period-cycle 1	112	PR_0348_Therapeutic Exposed_CT0039	0.892857
TRUE	CT0039	EU Clinical Trials Register	2013-004679-11	Trastuzumab	TRAZIMERA	PR_0359	CT0039_A1_003	1	Anti-Trastuzumab Antibodies	Therapeutic Exposed	Trazimera 8 mg/kg + taxotere 75 mg/m2 + carboplatin auc 6	Overall period-cycle 4	Participants received a loading dose of 8 mg/kg of trazimera on cycle 1 day 1. subsequent infusions followed every 3 weeks with a dose of 6 mg/kg. taxotere 75 mg/m2 and carboplatin area under the concentration versus time curve (auc) 6 were administered on day 1 of each cycle	8 mg/kg of trazimera on cycle 1 day 1 followed every 3 weeks with a dose of 6 mg/kg_x000D_ taxotere 75 mg/m2 on day 1 of each cycle_x000D_ carboplatin auc 6 on day 1 of each cycle	Cancer and neoplasms	Her2-Positive Breast Cancer (Early Stage)	None	1. Female patients aged 18 years or older._x000D_ 2. Evidence of a personally signed and dated informed consent document indicating that the patient (or a legal representative) has been informed of all pertinent aspects of the study._x000D_ 3. Histologically confirmed HER2 overexpressing invasive breast cancer._x000D_ 4. Plan for definitive surgical resection of breast tumor (ie, lumpectomy or ma…	41905	2017-01-26	Intravenous	126	108	0	0	NA	positive (titer >=1.00)	NA	NA	No	NA	NA	0	0	0	NA	NA	NA	Prospective	Randomized	Double	Active controls	Percent of patients with Cycle 5 Ctrough (Cycle 6 pre-dose) >20 ug/mL	PR_0359_Therapeutic Exposed_CT0039_A1	0	Overall period-cycle 1	113	PR_0359_Therapeutic Exposed_CT0039	0
TRUE	CT0039	EU Clinical Trials Register	2013-004679-11	Trastuzumab	HERCEPTIN	PR_0348	CT0039_A2_003	2	Anti-Trastuzumab Antibodies	Therapeutic Exposed	Trastuzumab 8 mg/kg + taxotere 75 mg/m2 + carboplatin auc 6	Overall period-cycle 4	Participants received a loading dose of 8 mg/kg of trastuzumab-eu on cycle 1 day 1. subsequent infusions followed every 3 weeks with a dose of 6 mg/kg. taxotere 75 mg/m2 and carboplatin auc 6 were administered on day 1 of each cycle	8 mg/kg of trastuzumab-eu on cycle 1 day 1 followed every 3 weeks with a dose of 6 mg/kg_x000D_ taxotere 75 mg/m2 on day 1 of each cycle_x000D_ carboplatin auc 6 on day 1 of each cycle	Cancer and neoplasms	Her2-Positive Breast Cancer (Early Stage)	Taxotere, Carboplatin	1. Female patients aged 18 years or older._x000D_ 2. Evidence of a personally signed and dated informed consent document indicating that the patient (or a legal representative) has been informed of all pertinent aspects of the study._x000D_ 3. Histologically confirmed HER2 overexpressing invasive breast cancer._x000D_ 4. Plan for definitive surgical resection of breast tumor (ie, lumpectomy or ma…	41905	2017-01-26	Intravenous	126	109	0	0	NA	positive (titer >=1.00)	NA	NA	No	NA	NA	0	0	0	NA	NA	NA	Prospective	Randomized	Double	Active controls	Percent of patients with Cycle 5 Ctrough (Cycle 6 pre-dose) >20 ug/mL	PR_0348_Therapeutic Exposed_CT0039_A2	0.892857	Overall period-cycle 1	112	PR_0348_Therapeutic Exposed_CT0039	0.892857
TRUE	CT0039	EU Clinical Trials Register	2013-004679-11	Trastuzumab	TRAZIMERA	PR_0359	CT0039_A1_004	1	Anti-Trastuzumab Antibodies	Therapeutic Exposed	Trazimera 8 mg/kg + taxotere 75 mg/m2 + carboplatin auc 6	Overall period-cycle 6	Participants received a loading dose of 8 mg/kg of trazimera on cycle 1 day 1. subsequent infusions followed every 3 weeks with a dose of 6 mg/kg. taxotere 75 mg/m2 and carboplatin area under the concentration versus time curve (auc) 6 were administered on day 1 of each cycle	8 mg/kg of trazimera on cycle 1 day 1 followed every 3 weeks with a dose of 6 mg/kg_x000D_ taxotere 75 mg/m2 on day 1 of each cycle_x000D_ carboplatin auc 6 on day 1 of each cycle	Cancer and neoplasms	Her2-Positive Breast Cancer (Early Stage)	None	1. Female patients aged 18 years or older._x000D_ 2. Evidence of a personally signed and dated informed consent document indicating that the patient (or a legal representative) has been informed of all pertinent aspects of the study._x000D_ 3. Histologically confirmed HER2 overexpressing invasive breast cancer._x000D_ 4. Plan for definitive surgical resection of breast tumor (ie, lumpectomy or ma…	41905	2017-01-26	Intravenous	126	108	0	0	NA	positive (titer >=1.00)	NA	NA	No	NA	NA	0	0	0	NA	NA	NA	Prospective	Randomized	Double	Active controls	Percent of patients with Cycle 5 Ctrough (Cycle 6 pre-dose) >20 ug/mL	PR_0359_Therapeutic Exposed_CT0039_A1	0	Overall period-cycle 1	113	PR_0359_Therapeutic Exposed_CT0039	0
TRUE	CT0039	EU Clinical Trials Register	2013-004679-11	Trastuzumab	HERCEPTIN	PR_0348	CT0039_A2_004	2	Anti-Trastuzumab Antibodies	Therapeutic Exposed	Trastuzumab 8 mg/kg + taxotere 75 mg/m2 + carboplatin auc 6	Overall period-cycle 6	Participants received a loading dose of 8 mg/kg of trastuzumab-eu on cycle 1 day 1. subsequent infusions followed every 3 weeks with a dose of 6 mg/kg. taxotere 75 mg/m2 and carboplatin auc 6 were administered on day 1 of each cycle	8 mg/kg of trastuzumab-eu on cycle 1 day 1 followed every 3 weeks with a dose of 6 mg/kg_x000D_ taxotere 75 mg/m2 on day 1 of each cycle_x000D_ carboplatin auc 6 on day 1 of each cycle	Cancer and neoplasms	Her2-Positive Breast Cancer (Early Stage)	Taxotere, Carboplatin	1. Female patients aged 18 years or older._x000D_ 2. Evidence of a personally signed and dated informed consent document indicating that the patient (or a legal representative) has been informed of all pertinent aspects of the study._x000D_ 3. Histologically confirmed HER2 overexpressing invasive breast cancer._x000D_ 4. Plan for definitive surgical resection of breast tumor (ie, lumpectomy or ma…	41905	2017-01-26	Intravenous	126	108	0	0	NA	positive (titer >=1.00)	NA	NA	No	NA	NA	0	0	0	NA	NA	NA	Prospective	Randomized	Double	Active controls	Percent of patients with Cycle 5 Ctrough (Cycle 6 pre-dose) >20 ug/mL	PR_0348_Therapeutic Exposed_CT0039_A2	0.892857	Overall period-cycle 1	112	PR_0348_Therapeutic Exposed_CT0039	0.892857
TRUE	CT0040	EU Clinical Trials Register	2013-005506-56	Rituximab	MABIONCD20	PR_0425	CT0040_A1_001	1	Anti-Rituximab Antibodies	Therapeutic Exposed	Experimental: mabioncd20 375 mg/m2	Treatment period	Drug: rituximab_x000D_ 375 mg/m2 iv on day 1 of each 21 days chemotherapy cycle. number of cycles: 8._x000D_ drug: doxorubicin_x000D_ 50 mg of doxorubicin per square meter administrated iv on day 1 of each chemotherapy cycle_x000D_ drug: vincristine_x000D_ 1.4 mg of vincristine per square meter, up to a maximal dose of 2 mg, administrated iv on day 1 of each chemotherapy cycle_x000D_ drug: cyclop…	Rituximab 375 mg/m2 iv q3w_x000D_ doxorubicin 50 mg/m2 iv on day 1_x000D_ vincristine 1.4-2 mg/m2 iv on day 1_x000D_ cyclophosphamide 750 mg/m2 iv on day 1_x000D_ prednisone 100 mg po day 1-5	Cancer and neoplasms	Diffuse Large B Cell Lymphoma	Doxorubicin, Vincristine, Cyclophosphamide, Prednisone	Patients with aged 18 Years and older (Adult, Older Adult)_x000D_ Patients with histological confirmed CD20 (cluster of differentiation 20) positive diffuse large B cell lymphoma (DLBCL)_x000D_ Patients that had been diagnosed according to the WHO classification;_x000D_ Performance status <= 2 on the ECOG (Eastern Cooperative Oncology Group) / WHO (world Health Organization) scale, performance st…	42458	2018-01-04	Intravenous	322	99	6	6	NA	Treatment-emergent (boostedÂ + induced)	NA	NA	NA	NA	NA	NA	NA	NA	Hypersensitivity: 0	NA	NA	Prospective	Randomized	Double	Active controls	Area under the plasma concentration- time curve from time zero to final time point [ Time Frame: 4 weeks ]_x000D_ Area under the plasma concentration- time curve from time zero to final time point [ Time Frame: 26 weeks ]	PR_0425_Therapeutic Exposed_CT0040_A1	6	Treatment period	99	PR_0425_Therapeutic Exposed_CT0040	6
TRUE	CT0040	EU Clinical Trials Register	2013-005506-56	Rituximab	RITUXAN	PR_0306	CT0040_A2_001	2	Anti-Rituximab Antibodies	Therapeutic Exposed	Active comparator: rituxan 375 mg/m2	Treatment period	Drug: rituximab_x000D_ 375 mg/m2 iv on day 1 of each 21 days chemotherapy cycle. number of cycles: 8._x000D_ drug: doxorubicin_x000D_ 50 mg of doxorubicin per square meter administrated iv on day 1 of each chemotherapy cycle_x000D_ drug: vincristine_x000D_ 1.4 mg of vincristine per square meter, up to a maximal dose of 2 mg, administrated iv on day 1 of each chemotherapy cycle_x000D_ drug: cyclop…	Rituximab 375 mg/m2 iv q3w_x000D_ doxorubicin 50 mg/m2 iv_x000D_ vincristine 1.4-2 mg/m2 iv_x000D_ cyclophosphamide 750mg/m2 iv_x000D_ prednisone 100 mg po per day for five days, day 1-5 of each chemotherapy cycle	Cancer and neoplasms	Diffuse Large B Cell Lymphoma	Doxorubicin, Vincristine, Cyclophosphamide, Prednisone	Patients with aged 18 Years and older (Adult, Older Adult)_x000D_ Patients with histological confirmed CD20 (cluster of differentiation 20) positive diffuse large B cell lymphoma (DLBCL)_x000D_ Patients that had been diagnosed according to the WHO classification;_x000D_ Performance status <= 2 on the ECOG (Eastern Cooperative Oncology Group) / WHO (world Health Organization) scale, performance st…	42458	2018-01-04	Intravenous	322	40	2	1	NA	Treatment-emergent (boostedÂ + induced)	NA	NA	NA	NA	NA	NA	NA	NA	Hypersensitivity: 2.5	NA	NA	Prospective	Randomized	Double	Active controls	Area under the plasma concentration- time curve from time zero to final time point [ Time Frame: 4 weeks ]_x000D_ Area under the plasma concentration- time curve from time zero to final time point [ Time Frame: 26 weeks ]	PR_0306_Therapeutic Exposed_CT0040_A2	1	Treatment period	40	PR_0306_Therapeutic Exposed_CT0040	1
FALSE	CT0041	EU Clinical Trials Register	2014-000049-56	Lebrikizumab	EBGLYSS	PR_0220	CT0041_A1_001	1	Anti-Lebrikizumab Antibodies	Therapeutic Naive	Experimental: lebrikizumab 250 mg single dose + tcs	Baseline	Participants received a single dose of lebrikizumab 250 milligrams (mg) subcutaneous (sc) injection on day 1 followed by placebo on week 4 and week 8. participants continued to apply tcs cream (triamcenolone acetonide 0.1 percent [%] or hydrocortisone 2.5% cream) twice daily to active skin lesions throughout the 12-week treatment period	Lebrikizumab 250 mg sc on day 1 followed by placebo on week 4 and week 8	Inflammation and autoimmunity	Atopic Dermatitis	Triamceolone Acetonide Cream	Age 18 to 75 years, inclusive, at the start of the run-in period_x000D_ - AD diagnosed by the Hanifin/Rajka criteria and that has been present for at least 1 year at screening_x000D_ - Moderate to severe AD as graded by the Rajka/Langeland criteria at screening_x000D_ - History of inadequate response to a >/= 1 month (within the 3 months prior to the screening visit) treatment regimen of at least…	42142	2016-04-18	Subcutaneous	0	51	4	7.84314	NA	NA	NA	NA	NA	NA	NA	NA	NA	NA	NA	NA	NA	Prospective	Randomized	Double	Placebo/Sham	1) Percentage of Participants Who Achieved a 50 Percent (%) Reduction From Baseline in EASI Score (EASI-50) at Week 12	PR_0220_Therapeutic Naive_CT0041_A1	7.84314	Baseline	51	PR_0220_Therapeutic Naive_CT0041	5.82524
FALSE	CT0041	EU Clinical Trials Register	2014-000049-56	Lebrikizumab	EBGLYSS	PR_0220	CT0041_A2_001	2	Anti-Lebrikizumab Antibodies	Therapeutic Naive	Experimental: lebrikizumab 125 mg single dose + tcs	Baseline	Participants received a single dose of lebrikizumab 125 mg sc injection on day 1 followed by placebo on week 4 and week 8. participants continued to apply tcs cream (triamcenolone acetonide 0.1% or hydrocortisone 2.5% cream) twice daily to active skin lesions throughout the 12-week treatment period	Lebrikizumab 125 mg single dose sc on day 1 followed by placebo on week 4 and week 8	Inflammation and autoimmunity	Atopic Dermatitis	Triamceolone Acetonide Cream	Age 18 to 75 years, inclusive, at the start of the run-in period_x000D_ - AD diagnosed by the Hanifin/Rajka criteria and that has been present for at least 1 year at screening_x000D_ - Moderate to severe AD as graded by the Rajka/Langeland criteria at screening_x000D_ - History of inadequate response to a >/= 1 month (within the 3 months prior to the screening visit) treatment regimen of at least…	42142	2016-04-18	Subcutaneous	0	53	1	1.88679	NA	NA	NA	NA	NA	NA	NA	NA	NA	NA	NA	NA	NA	Prospective	Randomized	Double	Placebo/Sham	1) Percentage of Participants Who Achieved a 50 Percent (%) Reduction From Baseline in EASI Score (EASI-50) at Week 12	PR_0220_Therapeutic Naive_CT0041_A2	1.88679	Baseline	53	PR_0220_Therapeutic Naive_CT0041	5.82524
FALSE	CT0041	EU Clinical Trials Register	2014-000049-56	Lebrikizumab	EBGLYSS	PR_0220	CT0041_A3_001	3	Anti-Lebrikizumab Antibodies	Therapeutic Naive	Experimental: lebrikizumab 125 mg q4w + tcs	Baseline	Participants received lebrikizumab 125 mg sc injection every 4 weeks (q4w) for a total of 3 doses. participants continued to apply tcs cream (triamcenolone acetonide 0.1% or hydrocortisone 2.5% cream) twice daily to active skin lesions throughout the 12-week treatment period	Lebrikizumab 125 mg q4w sc	Inflammation and autoimmunity	Atopic Dermatitis	Triamceolone Acetonide Cream	Age 18 to 75 years, inclusive, at the start of the run-in period_x000D_ - AD diagnosed by the Hanifin/Rajka criteria and that has been present for at least 1 year at screening_x000D_ - Moderate to severe AD as graded by the Rajka/Langeland criteria at screening_x000D_ - History of inadequate response to a >/= 1 month (within the 3 months prior to the screening visit) treatment regimen of at least…	42142	2016-04-18	Subcutaneous	0	50	5	10	NA	NA	NA	NA	NA	NA	NA	NA	NA	NA	NA	NA	NA	Prospective	Randomized	Double	Placebo/Sham	1) Percentage of Participants Who Achieved a 50 Percent (%) Reduction From Baseline in EASI Score (EASI-50) at Week 12	PR_0220_Therapeutic Naive_CT0041_A3	10	Baseline	50	PR_0220_Therapeutic Naive_CT0041	5.82524
FALSE	CT0041	EU Clinical Trials Register	2014-000049-56	Lebrikizumab	EBGLYSS	PR_0220	CT0041_A4_001	4	Anti-Lebrikizumab Antibodies	Therapeutic Naive	Comparator: placebo q4w + tcs cream	Baseline	Participants received placebo q4w for a total of 3 doses. participants continued to apply tcs cream (triamcenolone acetonide 0.1% or hydrocortisone 2.5% cream) twice daily to active skin lesions throughout the 12-week treatment period	Placebo q4w for 3 dose	Inflammation and autoimmunity	Atopic Dermatitis	Triamceolone Acetonide Cream	Age 18 to 75 years, inclusive, at the start of the run-in period_x000D_ - AD diagnosed by the Hanifin/Rajka criteria and that has been present for at least 1 year at screening_x000D_ - Moderate to severe AD as graded by the Rajka/Langeland criteria at screening_x000D_ - History of inadequate response to a >/= 1 month (within the 3 months prior to the screening visit) treatment regimen of at least…	42142	2016-04-18	Subcutaneous	0	53	2	3.77358	NA	NA	NA	NA	NA	NA	NA	NA	NA	NA	NA	NA	NA	Prospective	Randomized	Double	Placebo/Sham	1) Percentage of Participants Who Achieved a 50 Percent (%) Reduction From Baseline in EASI Score (EASI-50) at Week 12	PR_0220_Therapeutic Naive_CT0041_A4	3.84615	Post-baseline	52	PR_0220_Therapeutic Naive_CT0041	5.82524
FALSE	CT0041	EU Clinical Trials Register	2014-000049-56	Lebrikizumab	EBGLYSS	PR_0220	CT0041_A1_002	1	Anti-Lebrikizumab Antibodies	Therapeutic Exposed	Experimental: lebrikizumab 250 mg single dose + tcs	Post-baseline	Participants received a single dose of lebrikizumab 250 milligrams (mg) subcutaneous (sc) injection on day 1 followed by placebo on week 4 and week 8. participants continued to apply tcs cream (triamcenolone acetonide 0.1 percent [%] or hydrocortisone 2.5% cream) twice daily to active skin lesions throughout the 12-week treatment period	Lebrikizumab 250 mg sc on day 1 followed by placebo on week 4 and week 8	Inflammation and autoimmunity	Atopic Dermatitis	Triamceolone Acetonide Cream	Age 18 to 75 years, inclusive, at the start of the run-in period_x000D_ - AD diagnosed by the Hanifin/Rajka criteria and that has been present for at least 1 year at screening_x000D_ - Moderate to severe AD as graded by the Rajka/Langeland criteria at screening_x000D_ - History of inadequate response to a >/= 1 month (within the 3 months prior to the screening visit) treatment regimen of at least…	42142	2016-04-18	Subcutaneous	140	52	8	15.3846	NA	NA	NA	NA	NA	NA	NA	NA	NA	NA	NA	NA	NA	Prospective	Randomized	Double	Placebo/Sham	1) Percentage of Participants Who Achieved a 50 Percent (%) Reduction From Baseline in EASI Score (EASI-50) at Week 12	PR_0220_Therapeutic Exposed_CT0041_A1	15.3846	Post-baseline	52	PR_0220_Therapeutic Exposed_CT0041	24.5161
FALSE	CT0041	EU Clinical Trials Register	2014-000049-56	Lebrikizumab	EBGLYSS	PR_0220	CT0041_A2_002	2	Anti-Lebrikizumab Antibodies	Therapeutic Exposed	Experimental: lebrikizumab 125 mg single dose + tcs	Post-baseline	Participants received a single dose of lebrikizumab 125 mg sc injection on day 1 followed by placebo on week 4 and week 8. participants continued to apply tcs cream (triamcenolone acetonide 0.1% or hydrocortisone 2.5% cream) twice daily to active skin lesions throughout the 12-week treatment period	Lebrikizumab 125 mg single dose sc on day 1 followed by placebo on week 4 and week 8	Inflammation and autoimmunity	Atopic Dermatitis	Triamceolone Acetonide Cream	Age 18 to 75 years, inclusive, at the start of the run-in period_x000D_ - AD diagnosed by the Hanifin/Rajka criteria and that has been present for at least 1 year at screening_x000D_ - Moderate to severe AD as graded by the Rajka/Langeland criteria at screening_x000D_ - History of inadequate response to a >/= 1 month (within the 3 months prior to the screening visit) treatment regimen of at least…	42142	2016-04-18	Subcutaneous	140	53	19	35.8491	NA	NA	NA	NA	NA	NA	NA	NA	NA	NA	NA	NA	NA	Prospective	Randomized	Double	Placebo/Sham	1) Percentage of Participants Who Achieved a 50 Percent (%) Reduction From Baseline in EASI Score (EASI-50) at Week 12	PR_0220_Therapeutic Exposed_CT0041_A2	35.8491	Post-baseline	53	PR_0220_Therapeutic Exposed_CT0041	24.5161
FALSE	CT0041	EU Clinical Trials Register	2014-000049-56	Lebrikizumab	EBGLYSS	PR_0220	CT0041_A3_002	3	Anti-Lebrikizumab Antibodies	Therapeutic Exposed	Experimental: lebrikizumab 125 mg q4w + tcs	Post-baseline	Participants received lebrikizumab 125 mg sc injection every 4 weeks (q4w) for a total of 3 doses. participants continued to apply tcs cream (triamcenolone acetonide 0.1% or hydrocortisone 2.5% cream) twice daily to active skin lesions throughout the 12-week treatment period	Lebrikizumab 125 mg q4w sc	Inflammation and autoimmunity	Atopic Dermatitis	Triamceolone Acetonide Cream	Age 18 to 75 years, inclusive, at the start of the run-in period_x000D_ - AD diagnosed by the Hanifin/Rajka criteria and that has been present for at least 1 year at screening_x000D_ - Moderate to severe AD as graded by the Rajka/Langeland criteria at screening_x000D_ - History of inadequate response to a >/= 1 month (within the 3 months prior to the screening visit) treatment regimen of at least…	42142	2016-04-18	Subcutaneous	140	50	11	22	NA	NA	NA	NA	NA	NA	NA	NA	NA	NA	NA	NA	NA	Prospective	Randomized	Double	Placebo/Sham	1) Percentage of Participants Who Achieved a 50 Percent (%) Reduction From Baseline in EASI Score (EASI-50) at Week 12	PR_0220_Therapeutic Exposed_CT0041_A3	22	Post-baseline	50	PR_0220_Therapeutic Exposed_CT0041	24.5161
FALSE	CT0041	EU Clinical Trials Register	2014-000049-56	Lebrikizumab	EBGLYSS	PR_0220	CT0041_A4_002	4	Anti-Lebrikizumab Antibodies	Therapeutic Naive	Comparator: placebo q4w + tcs cream	Post-baseline	Participants received placebo q4w for a total of 3 doses. participants continued to apply tcs cream (triamcenolone acetonide 0.1% or hydrocortisone 2.5% cream) twice daily to active skin lesions throughout the 12-week treatment period	Placebo q4w for 3 dose	Inflammation and autoimmunity	Atopic Dermatitis	Triamceolone Acetonide Cream	Age 18 to 75 years, inclusive, at the start of the run-in period_x000D_ - AD diagnosed by the Hanifin/Rajka criteria and that has been present for at least 1 year at screening_x000D_ - Moderate to severe AD as graded by the Rajka/Langeland criteria at screening_x000D_ - History of inadequate response to a >/= 1 month (within the 3 months prior to the screening visit) treatment regimen of at least…	42142	2016-04-18	Subcutaneous	140	52	2	3.84615	NA	NA	NA	NA	NA	NA	NA	NA	NA	NA	NA	NA	NA	Prospective	Randomized	Double	Placebo/Sham	1) Percentage of Participants Who Achieved a 50 Percent (%) Reduction From Baseline in EASI Score (EASI-50) at Week 12	PR_0220_Therapeutic Naive_CT0041_A4	3.84615	Post-baseline	52	PR_0220_Therapeutic Naive_CT0041	5.82524
FALSE	CT0042	EU Clinical Trials Register	2014-000275-14	Lebrikizumab	EBGLYSS	PR_0220	CT0042_A1_001	1	Anti-Lebrikizumab Antibodies	Therapeutic Naive	Comparator: placebo	Baseline	Subjects with uncontrolled asthma on ics therapy and a second controller medication received subcutaneous (sc) injection of lebrikizumab matching placebo on days 1 and 8, and on weeks 4 and 8	Placebo sc days 1 and 8, and on weeks 4 and 8	Inflammation and autoimmunity	Uncontrolled Asthma	None	Age 18-75 years old at study start_x000D_ Asthma diagnosis for >/= 12 months prior to study start_x000D_ Documented Bronchodilator Reversibility within past 12 months or during screening_x000D_ Pre-bronchodilator FEV1 of 40% - 80% predicted at both screening visits 2 and 3_x000D_ On ICS therapy at a total daily dose of 500-2000 ug of fluticasone propionate dry powder inhaler (DPI) or equivalent f…	41949	2016-10-13	Subcutaneous	0	31	0	0	NA	NA	NA	NA	NA	NA	NA	NA	NA	NA	NA	NA	NA	Prospective	Randomized	Double	Placebo/Sham	1. Relative Change From Baseline in the Number of Airway Submucosal Eosinophils per Surface Area of Basal Lamina	PR_0220_Therapeutic Naive_CT0042_A1	3	Post-baseline (1-20 week)	33	PR_0220_Therapeutic Naive_CT0042	3.09687
FALSE	CT0042	EU Clinical Trials Register	2014-000275-14	Lebrikizumab	EBGLYSS	PR_0220	CT0042_A2_001	2	Anti-Lebrikizumab Antibodies	Therapeutic Naive	Experimental: lebrikizumab	Baseline	Subjects with uncontrolled asthma on inhaled corticosteroids (ics) therapy and a second controller medication received sc injection of lebrikizumab on days 1 and 8, and on weeks 4 and 8	Lebrikizumab sc on days 1 and 8, and on weeks 4 and 8	Inflammation and autoimmunity	Uncontrolled Asthma	None	Age 18-75 years old at study start_x000D_ Asthma diagnosis for >/= 12 months prior to study start_x000D_ Documented Bronchodilator Reversibility within past 12 months or during screening_x000D_ Pre-bronchodilator FEV1 of 40% - 80% predicted at both screening visits 2 and 3_x000D_ On ICS therapy at a total daily dose of 500-2000 ug of fluticasone propionate dry powder inhaler (DPI) or equivalent f…	41949	2016-10-13	Subcutaneous	0	31	0	3.2	NA	NA	NA	NA	NA	NA	NA	NA	NA	NA	NA	NA	NA	Prospective	Randomized	Double	Placebo/Sham	1. Relative Change From Baseline in the Number of Airway Submucosal Eosinophils per Surface Area of Basal Lamina	PR_0220_Therapeutic Naive_CT0042_A2	3.2	Baseline	31	PR_0220_Therapeutic Naive_CT0042	3.09687
FALSE	CT0042	EU Clinical Trials Register	2014-000275-14	Lebrikizumab	EBGLYSS	PR_0220	CT0042_A1_002	1	Anti-Lebrikizumab Antibodies	Therapeutic Naive	Comparator: placebo	Post-baseline (1-20 week)	Subjects with uncontrolled asthma on ics therapy and a second controller medication received subcutaneous (sc) injection of lebrikizumab matching placebo on days 1 and 8, and on weeks 4 and 8	Placebo sc days 1 and 8, and on weeks 4 and 8	Inflammation and autoimmunity	Uncontrolled Asthma	None	Age 18-75 years old at study start_x000D_ Asthma diagnosis for >/= 12 months prior to study start_x000D_ Documented Bronchodilator Reversibility within past 12 months or during screening_x000D_ Pre-bronchodilator FEV1 of 40% - 80% predicted at both screening visits 2 and 3_x000D_ On ICS therapy at a total daily dose of 500-2000 ug of fluticasone propionate dry powder inhaler (DPI) or equivalent f…	41949	2016-10-13	Subcutaneous	140	33	0	3	NA	NA	NA	NA	NA	NA	NA	NA	NA	NA	Injection site pain: 6.06 (Non-serious adverse events)	NA	NA	Prospective	Randomized	Double	Placebo/Sham	1. Relative Change From Baseline in the Number of Airway Submucosal Eosinophils per Surface Area of Basal Lamina	PR_0220_Therapeutic Naive_CT0042_A1	3	Post-baseline (1-20 week)	33	PR_0220_Therapeutic Naive_CT0042	3.09687
FALSE	CT0042	EU Clinical Trials Register	2014-000275-14	Lebrikizumab	EBGLYSS	PR_0220	CT0042_A2_002	2	Anti-Lebrikizumab Antibodies	Therapeutic Exposed	Experimental: lebrikizumab	Post-baseline (1-20 week)	Subjects with uncontrolled asthma on inhaled corticosteroids (ics) therapy and a second controller medication received sc injection of lebrikizumab on days 1 and 8, and on weeks 4 and 8	Lebrikizumab sc on days 1 and 8, and on weeks 4 and 8	Inflammation and autoimmunity	Uncontrolled Asthma	None	Age 18-75 years old at study start_x000D_ Asthma diagnosis for >/= 12 months prior to study start_x000D_ Documented Bronchodilator Reversibility within past 12 months or during screening_x000D_ Pre-bronchodilator FEV1 of 40% - 80% predicted at both screening visits 2 and 3_x000D_ On ICS therapy at a total daily dose of 500-2000 ug of fluticasone propionate dry powder inhaler (DPI) or equivalent f…	41949	2016-10-13	Subcutaneous	140	29	2	6.9	NA	NA	NA	NA	NA	NA	NA	NA	NA	NA	Injection site pain: 6.45 (Non-serious adverse events)	NA	NA	Prospective	Randomized	Double	Placebo/Sham	1. Relative Change From Baseline in the Number of Airway Submucosal Eosinophils per Surface Area of Basal Lamina	PR_0220_Therapeutic Exposed_CT0042_A2	6.9	Post-baseline (1-20 week)	29	PR_0220_Therapeutic Exposed_CT0042	6.9
FALSE	CT0043	EU Clinical Trials Register	2014-000917-30	Natalizumab	TYSABRI	PR_0235	CT0043_A1_001	1	Anti-Natalizumab Antibodies	Therapeutic Exposed	Natalizumab 300 mg sc	Overall study	Subjects were to be treated with open-label natalizumab (300 mg sc) at day 1 and weeks 4, 8, 12, 16, 20, 24, 28, 32, 36, 40, and 44	Natalizumab 300 mg sc	Neurological	Multiple Sclerosis	None	Must have documented diagnosis of RMS at screening_x000D_ Must fall within the therapeutic indications stated in the locally approved label for natalizumab_x000D_ Must have an EDSS score from 0 to 6.5, inclusive	41823	2015-06-04	Subcutaneous	336	2	0	0	NA	NA	NA	NA	NA	NA	NA	NA	NA	NA	NA	NA	NA	Prospective	Not Randomized	Open Label	NA	The proportion of subjects with persistent anti-natalizumab antibodies over 48 weeks. Persistent anti-natalizumab antibodies are defined as 2 positive anti-natalizumab test results separated by at least 6 weeks, with at least 1 positive test result occurring at or after the Week 24 Visit	PR_0235_Therapeutic Exposed_CT0043_A1	0	Overall study	2	PR_0235_Therapeutic Exposed_CT0043	0
FALSE	CT0044	EU Clinical Trials Register	2014-001237-83	Trastuzumab	HERCEPTIN	PR_0348	CT0044_A1_001	1	Anti-Trastuzumab Antibodies	Therapeutic Exposed	Experimental: trastuzumab	Treatment period	Participants will receive trastuzumab emtansine 3.6 mg/kg iv on day 1 of every 21-day cycle until disease progression	Trastuzumab emtansine 3.6 mg/kg iv	Cancer and neoplasms	Non-Small Cell Lung Cancer	None	Ages Eligible for Study: 18 Years and older_x000D_ Histologically or cytologically documented diagnosis of Stage IIIB not amenable to radical treatment or Stage IV NSCLC (pathological characterization must determine the non-squamous or squamous histological subtype as well as adenocarcinoma subtype classification)_x000D_ HER2 status of IHC 2+ or 3+ as determined by a Sponsor-designated central la…	41988	2018-07-26	Intravenous	669	39	0	0	NA	NA	NA	NA	NA	NA	NA	NA	NA	NA	NA	NA	NA	Prospective	NA	Open Label	NA	Percentage of Participants With Objective Response as Per Investigator Assessment According to Response Evaluation Criteria in Solid Tumors Version 1.1 (RECIST v. 1.1) [ Time Frame: From Day 1 to disease progression (PD) or death from any cause, up to the clinical cutoff date (approximately 22 months) ]	PR_0348_Therapeutic Exposed_CT0044_A1	0	Treatment period	39	PR_0348_Therapeutic Exposed_CT0044	0
FALSE	CT0045	EU Clinical Trials Register	2014-001458-40	Trastuzumab	HERCEPTIN	PR_0348	CT0045_A1_001	1	Anti-Trastuzumab Antibodies	Therapeutic Naive	Herceptin sc 600 mg/5 ml + perjeta iv + docetaxel iv 75 mg/m2	Overall period-baseline	Fixed dose of trastuzumab 600 mg/5 ml administered as a subcutaneous (sc) injection into the thigh on day 1 of each cycle every 3 weeks (q3w) throughout the treatment phase. administered as an intravenous (iv) infusion on day 1 of the first treatment cycle as a loading dose of 840 mg, followed by 420 mg on day 1 of each subsequent cycle q3w throughout the treatment phase. perjeta iv was administe…	Trastuzumab 600 mg/5 ml sc q3w_x000D_ pertuzumab 840 mg followed by 420 mg q3w iv_x000D_ docetaxel iv 75 mg/m2	Cancer and neoplasms	Her2âˆ’Positive Metastatic Or Locally Recurrent Advanced Breast Cancer	Pertuzumab, Docetaxel	Histologically or cytologically confirmed and documented adenocarcinoma of the breast with metastatic or locally recurrent disease not amenable to curative resection._x000D_ Patients with measurable and/or non-measurable disease evaluable according to Response Evaluation Criteria in Solid Tumors (RECIST), Version 1.1 are eligible._x000D_ - HER2-positive disease (defined as either immunohistochemi…	42130	NA	Subcutaneous	0	398	14	3.54271	NA	NA	NA	NA	NA	NA	NA	NA	NA	NA	NA	NA	NA	Prospective	Not Randomized	Open Label	NA	1. Incidence and severity of adverse events Grade >/= 3, according to National Cancer Institute Common Terminology Criteria for Adverse Events (NCI CTCAE), Version 4.0_x000D_ 2. Incidence of cardiac events (composite outcome measure): congestive heart failure (CHF) and cardiac death_x000D_ 3. Incidence of adverse events (AEs)	PR_0348_Therapeutic Naive_CT0045_A1	3.54271	Overall period-baseline	398	PR_0348_Therapeutic Naive_CT0045	3.54271
FALSE	CT0045	EU Clinical Trials Register	2014-001458-40	Trastuzumab	HERCEPTIN	PR_0348	CT0045_A1_002	1	Anti-Trastuzumab Antibodies	Therapeutic Exposed	Herceptin sc 600 mg/5 ml + perjeta iv + docetaxel iv 75 mg/m2	Overall period-post baseline	Fixed dose of trastuzumab 600 mg/5 ml administered as a subcutaneous (sc) injection into the thigh on day 1 of each cycle every 3 weeks (q3w) throughout the treatment phase. administered as an intravenous (iv) infusion on day 1 of the first treatment cycle as a loading dose of 840 mg, followed by 420 mg on day 1 of each subsequent cycle q3w throughout the treatment phase. perjeta iv was administe…	Trastuzumab 600 mg/5 ml sc q3w_x000D_ pertuzumab 840 mg followed by 420 mg q3w iv_x000D_ docetaxel iv 75 mg/m2	Cancer and neoplasms	Her2âˆ’Positive Metastatic Or Locally Recurrent Advanced Breast Cancer	Pertuzumab, Docetaxel	Histologically or cytologically confirmed and documented adenocarcinoma of the breast with metastatic or locally recurrent disease not amenable to curative resection._x000D_ Patients with measurable and/or non-measurable disease evaluable according to Response Evaluation Criteria in Solid Tumors (RECIST), Version 1.1 are eligible._x000D_ - HER2-positive disease (defined as either immunohistochemi…	42130	NA	Subcutaneous	1277	396	24	6.06061	NA	NA	NA	NA	NA	NA	NA	NA	NA	NA	NA	NA	NA	Prospective	Not Randomized	Open Label	NA	1. Incidence and severity of adverse events Grade >/= 3, according to National Cancer Institute Common Terminology Criteria for Adverse Events (NCI CTCAE), Version 4.0_x000D_ 2. Incidence of cardiac events (composite outcome measure): congestive heart failure (CHF) and cardiac death_x000D_ 3. Incidence of adverse events (AEs)	PR_0348_Therapeutic Exposed_CT0045_A1	6.06061	Overall period-post baseline	396	PR_0348_Therapeutic Exposed_CT0045	6.06061
FALSE	CT0046	Clinicaltrials.gov	2014-004155-32	Nonacog alfa	BENEFIX	PR_0095	CT0046_A1_001	1	Anti-Nonacog Alfa Antibodies	Therapeutic Exposed	Experimental: nonacog alfa factor ix	Treatment period	Participants received a single 75 international unit (iu)/kg intravenous (iv) bolus infusion of rfix was given for recovery assessments on day 1 followed by rfix bolus infusions or continuous infusion (ci). subjects also received doses for treatment of bleeding episodes, prophylaxis and surgery. doses were at the investigators' discretion	75 international unit (iu)/kg of bolus infusion of rfix on day 1_x000D_ rfix bolus infusions or continuous infusion (ci)	Blood Disorders	Hemophilia B	None	Severe hemophilia B (plasma FIX activity level [FIX:C] less than or equal to [=<]1 percent [%])_x000D_ Less than 5 years of age (in order to complete study treatment before age 6)_x000D_ In the investigatorâ€™s judgment, the subject and/or caregiver will be compliant to study procedures_x000D_ The parent or legal guardian has voluntarily signed and dated written informed consent before any screen…	37543	2007-11-13	Intravenous	360	25	1	4	Anti-FIX Enzyme-linked immunosorbent assay (ELISA) was used for monitoring clinically significant anti-FIX antibody. Anti-FIX ELISA was an assay that detects neutralizing and non-neutralizing antibodies to FIX. All assays were performed at a central laboratory. ITT population included all subjects who received at least 1 dose of study drug	NA	NA	NA	NA	NA	NA	NA	NA	NA	Hypersensitivity: 4.00	NA	NA	Prospective	Not Randomized	Open Label	NA	Number of Subjects With Laboratory Abnormalities_x000D_ Dose Per Infusion Required for On-demand Therapy_x000D_ Number of Infusions Per Subject Required For On-demand Therapy_x000D_ Response to On-Demand Treatment for All Bleeding Episodes_x000D_ Dose Per Infusion Required For Prophylaxis Therapy_x000D_ Number of Infusions Per Subject Required for Prophylaxis Therapy_x000D_ Number of Breakthrough…	PR_0095_Therapeutic Exposed_CT0046_A1	4	Treatment period	25	PR_0095_Therapeutic Exposed_CT0046	4
FALSE	CT0047	EU Clinical Trials Register	2015-001122-42	Lebrikizumab	EBGLYSS	PR_0220	CT0047_A1_001	1	Anti-Lebrikizumab Antibodies	Therapeutic Exposed	Experimental: lebrikizumab	Treatment period	Lebrikizumab 125 milligrams (mg) was administered subcutaneously once in every 4 weeks for a total of 6 doses	Lebrikizumab 125 mg sc q4w	Non-inflammatory respiratory diseases	Chronic Obstructive Pulmonary Disease	None	Documented history of COPD greater than or equal to (>/=) 12 months prior to Visit 1_x000D_ Post-bronchodilator FEV1/FVC less than (<) 0.70 at Visit 1 or 2_x000D_ Post bronchodilator FEV1 <80% predicted at Visit 1 or 2_x000D_ Documented history of one or more acute COPD exacerbations requiring treatment with systemic corticosteroids and/or antibiotics or hospitalization within 12 months prior to …	42277	2016-11-25	Subcutaneous	252	154	20	13.6	This outcome measure was planned to be analyzed only in overall lebrikizumab arm. Safety evaluable population included participants who received at least one dose of study treatment, grouped according to the actual treatment received. â€˜Number of Subjects Analysedâ€™ = participants evaluable for this endpoint	NA	NA	NA	NA	NA	NA	NA	NA	NA	NA	NA	NA	Prospective	Randomized	Double	Placebo/Sham	1. Change from Baseline in Pre-bronchodilator Forced Expiratory Volume in One Second (FEV1) at Week 12	PR_0220_Therapeutic Exposed_CT0047_A1	13.6	Treatment period	154	PR_0220_Therapeutic Exposed_CT0047	13.6
FALSE	CT0048	EU Clinical Trials Register	2015-001999-22	Obinutuzumab	GAZYVA	PR_0240	CT0048_A1_001	1	Anti-Obinutuzumab Antibodies	Therapeutic Naive	Dose-escalation phase: 1.4 mg pola + 10 mg l + 1000 mg g in fl	Treatment period: baseline	Participants with fl received lenalidomide, 10 milligrams (mg) capsules orally once daily (qd) on days 1-21 of cycles 1 to 6 (1 cycle = 28 days) along with obinutuzumab, 1000 mg, as intravenous (iv) infusion on days 1, 8, and 15 of cycle 1 and then on day 1 of cycles 2-6, and polatuzumab vedotin, 1.4 milligrams per kilogram (mg/kg), iv infusion on day 1 of cycles 1-6, as induction treatment. ther…	Lenalidomide 10 mg po qd_x000D_ obinutuzumab 1000 mg iv_x000D_ polatuzumab vedotin 1.4 mg/kg iv_x000D_ maintenance:_x000D_ lenalidomide 10 mg po qd_x000D_ obinutuzumab 1000 mg iv	Cancer and neoplasms	Relapsed Or Refractory Follicular Lymphoma_x000D_ Relapsed Or Refractory Diffuse Large B-Cell Lymphoma	Lenalidomide, Polatuzumab Vedotin	1. Age greater than or equal to (>/=) 18 years_x000D_ 2. Eastern Cooperative Oncology Group (ECOG) performance status of 0, 1, or 2_x000D_ 3. For obinutuzumab in combination with polatuzumab vedotin and lenalidomide (G + Pola + Len) treatment group: R/R FL after treatment with at least one prior chemoimmunotherapy regimen that included an anti-CD20 monoclonal antibody and for which no other more …	42452	2021-12-15	Intravenous	0	3	0	0	NA	NA	NA	NA	NA	NA	NA	NA	NA	NA	NA	NA	NA	Prospective	Not Randomized	Open Label	Parallel Assignment	1. Percentage of Participants with CR, Determined by an Independent Review Committee (IRC) on the Basis of Positron Emission Tomography (PET) and Computed Tomography (CT) Scans [ Time Frame: Within 6 to 8 weeks after Day 1 of Cycle 6 (up to approximately 28 weeks) ]_x000D_ 2. Percentage of Participants with Adverse Events (AEs) [ Time Frame: Up to approximately 3 years ]_x000D_ 3. Percentage of P…	PR_0240_Therapeutic Naive_CT0048_A1	0	Treatment period: baseline	3	PR_0240_Therapeutic Naive_CT0048	5.66038
FALSE	CT0048	EU Clinical Trials Register	2015-001999-22	Obinutuzumab	GAZYVA	PR_0240	CT0048_A1_002	1	Anti-Obinutuzumab Antibodies	Therapeutic Exposed	Dose-escalation phase: 1.4 mg pola + 10 mg l + 1000 mg g in fl	Treatment period: post baseline	Participants with fl received lenalidomide, 10 milligrams (mg) capsules orally once daily (qd) on days 1-21 of cycles 1 to 6 (1 cycle = 28 days) along with obinutuzumab, 1000 mg, as intravenous (iv) infusion on days 1, 8, and 15 of cycle 1 and then on day 1 of cycles 2-6, and polatuzumab vedotin, 1.4 milligrams per kilogram (mg/kg), iv infusion on day 1 of cycles 1-6, as induction treatment. ther…	Lenalidomide 10 mg po qd_x000D_ obinutuzumab 1000 mg iv_x000D_ polatuzumab vedotin 1.4 mg/kg iv_x000D_ maintenance:_x000D_ lenalidomide 10 mg po qd_x000D_ obinutuzumab 1000 mg iv	Cancer and neoplasms	Relapsed Or Refractory Follicular Lymphoma_x000D_ Relapsed Or Refractory Diffuse Large B-Cell Lymphoma	Lenalidomide, Polatuzumab Vedotin	1. Age greater than or equal to (>/=) 18 years_x000D_ 2. Eastern Cooperative Oncology Group (ECOG) performance status of 0, 1, or 2_x000D_ 3. For obinutuzumab in combination with polatuzumab vedotin and lenalidomide (G + Pola + Len) treatment group: R/R FL after treatment with at least one prior chemoimmunotherapy regimen that included an anti-CD20 monoclonal antibody and for which no other more …	42452	2021-12-15	Intravenous	2098	3	0	0	NA	NA	NA	NA	NA	NA	NA	NA	NA	NA	NA	NA	NA	Prospective	Not Randomized	Open Label	Parallel Assignment	1. Percentage of Participants with CR, Determined by an Independent Review Committee (IRC) on the Basis of Positron Emission Tomography (PET) and Computed Tomography (CT) Scans [ Time Frame: Within 6 to 8 weeks after Day 1 of Cycle 6 (up to approximately 28 weeks) ]_x000D_ 2. Percentage of Participants with Adverse Events (AEs) [ Time Frame: Up to approximately 3 years ]_x000D_ 3. Percentage of P…	PR_0240_Therapeutic Exposed_CT0048_A1	0	Treatment period: post baseline	3	PR_0240_Therapeutic Exposed_CT0048	0
FALSE	CT0048	EU Clinical Trials Register	2015-001999-22	Obinutuzumab	GAZYVA	PR_0240	CT0048_A2_001	2	Anti-Obinutuzumab Antibodies	Therapeutic Naive	Dose-escalation phase: 1.8 mg pola + 10 mg l + 1000 mg g in fl	Treatment period: baseline	Participants with fl received lenalidomide, 10 mg capsules orally qd on days 1-21 of cycles 1 to 6 (1 cycle = 28 days) along with obinutuzumab, 1000 mg, as iv infusion on days 1, 8, and 15 of cycle 1 and then on day 1 of cycles 2-6, and polatuzumab vedotin, 1.8 mg/kg, iv infusion on day 1 of cycles 1-6, as induction treatment. thereafter participants who achieved cr, pr, or sd at eoi received mai…	Lenalidomide 10 mg po qd_x000D_ obinutuzumab 1000 mg iv_x000D_ polatuzumab vedotin 1.8 mg/kg iv_x000D_ maintenance:_x000D_ lenalidomide 10 mg po qd_x000D_ obinutuzumab 1000 mg iv	Cancer and neoplasms	Relapsed Or Refractory Follicular Lymphoma_x000D_ Relapsed Or Refractory Diffuse Large B-Cell Lymphoma	Lenalidomide, Polatuzumab Vedotin	1. Age greater than or equal to (>/=) 18 years_x000D_ 2. Eastern Cooperative Oncology Group (ECOG) performance status of 0, 1, or 2_x000D_ 3. For obinutuzumab in combination with polatuzumab vedotin and lenalidomide (G + Pola + Len) treatment group: R/R FL after treatment with at least one prior chemoimmunotherapy regimen that included an anti-CD20 monoclonal antibody and for which no other more …	42452	2021-12-15	Intravenous	0	4	0	0	NA	NA	NA	NA	NA	NA	NA	NA	NA	NA	NA	NA	NA	Prospective	Not Randomized	Open Label	Parallel Assignment	1. Percentage of Participants with CR, Determined by an Independent Review Committee (IRC) on the Basis of Positron Emission Tomography (PET) and Computed Tomography (CT) Scans [ Time Frame: Within 6 to 8 weeks after Day 1 of Cycle 6 (up to approximately 28 weeks) ]_x000D_ 2. Percentage of Participants with Adverse Events (AEs) [ Time Frame: Up to approximately 3 years ]_x000D_ 3. Percentage of P…	PR_0240_Therapeutic Naive_CT0048_A2	0	Treatment period: baseline	4	PR_0240_Therapeutic Naive_CT0048	5.66038
FALSE	CT0048	EU Clinical Trials Register	2015-001999-22	Obinutuzumab	GAZYVA	PR_0240	CT0048_A2_002	2	Anti-Obinutuzumab Antibodies	Therapeutic Exposed	Dose-escalation phase: 1.8 mg pola + 10 mg l + 1000 mg g in fl	Treatment period: post baseline	Participants with fl received lenalidomide, 10 mg capsules orally qd on days 1-21 of cycles 1 to 6 (1 cycle = 28 days) along with obinutuzumab, 1000 mg, as iv infusion on days 1, 8, and 15 of cycle 1 and then on day 1 of cycles 2-6, and polatuzumab vedotin, 1.8 mg/kg, iv infusion on day 1 of cycles 1-6, as induction treatment. thereafter participants who achieved cr, pr, or sd at eoi received mai…	Lenalidomide 10 mg po qd_x000D_ obinutuzumab 1000 mg iv_x000D_ polatuzumab vedotin 1.8 mg/kg iv_x000D_ maintenance:_x000D_ lenalidomide 10 mg po qd_x000D_ obinutuzumab 1000 mg iv	Cancer and neoplasms	Relapsed Or Refractory Follicular Lymphoma_x000D_ Relapsed Or Refractory Diffuse Large B-Cell Lymphoma	Lenalidomide, Polatuzumab Vedotin	1. Age greater than or equal to (>/=) 18 years_x000D_ 2. Eastern Cooperative Oncology Group (ECOG) performance status of 0, 1, or 2_x000D_ 3. For obinutuzumab in combination with polatuzumab vedotin and lenalidomide (G + Pola + Len) treatment group: R/R FL after treatment with at least one prior chemoimmunotherapy regimen that included an anti-CD20 monoclonal antibody and for which no other more …	42452	2021-12-15	Intravenous	2098	2	0	0	NA	NA	NA	NA	NA	NA	NA	NA	NA	NA	NA	NA	NA	Prospective	Not Randomized	Open Label	Parallel Assignment	1. Percentage of Participants with CR, Determined by an Independent Review Committee (IRC) on the Basis of Positron Emission Tomography (PET) and Computed Tomography (CT) Scans [ Time Frame: Within 6 to 8 weeks after Day 1 of Cycle 6 (up to approximately 28 weeks) ]_x000D_ 2. Percentage of Participants with Adverse Events (AEs) [ Time Frame: Up to approximately 3 years ]_x000D_ 3. Percentage of P…	PR_0240_Therapeutic Exposed_CT0048_A2	0	Treatment period: post baseline	2	PR_0240_Therapeutic Exposed_CT0048	0
FALSE	CT0048	EU Clinical Trials Register	2015-001999-22	Obinutuzumab	GAZYVA	PR_0240	CT0048_A3_001	3	Anti-Obinutuzumab Antibodies	Therapeutic Naive	Dose-escalation phase: 1.4 mg pola + 15 mg l + 1000 mg g in fl	Treatment period: baseline	Participants with fl received lenalidomide, 15 mg capsules orally qd on days 1-21 of cycles 1 to 6 (1 cycle = 28 days) along with obinutuzumab, 1000 mg, as iv infusion on days 1, 8, and 15 of cycle 1 and then on day 1 of cycles 2-6, and polatuzumab vedotin, 1.4 mg/kg, iv infusion on day 1 of cycles 1-6, as induction treatment. thereafter participants who achieved cr, pr, or sd at eoi received mai…	Lenalidomide 15 mg po qd_x000D_ obinutuzumab 1000 mg iv_x000D_ polatuzumab vedotin 1.4 mg/kg_x000D_ maintenance:_x000D_ lenalidomide 10 mg po qd_x000D_ obinutuzumab 1000 mg iv	Cancer and neoplasms	Relapsed Or Refractory Follicular Lymphoma_x000D_ Relapsed Or Refractory Diffuse Large B-Cell Lymphoma	Lenalidomide, Polatuzumab Vedotin	1. Age greater than or equal to (>/=) 18 years_x000D_ 2. Eastern Cooperative Oncology Group (ECOG) performance status of 0, 1, or 2_x000D_ 3. For obinutuzumab in combination with polatuzumab vedotin and lenalidomide (G + Pola + Len) treatment group: R/R FL after treatment with at least one prior chemoimmunotherapy regimen that included an anti-CD20 monoclonal antibody and for which no other more …	42452	2021-12-15	Intravenous	0	2	0	0	NA	NA	NA	NA	NA	NA	NA	NA	NA	NA	NA	NA	NA	Prospective	Not Randomized	Open Label	Parallel Assignment	1. Percentage of Participants with CR, Determined by an Independent Review Committee (IRC) on the Basis of Positron Emission Tomography (PET) and Computed Tomography (CT) Scans [ Time Frame: Within 6 to 8 weeks after Day 1 of Cycle 6 (up to approximately 28 weeks) ]_x000D_ 2. Percentage of Participants with Adverse Events (AEs) [ Time Frame: Up to approximately 3 years ]_x000D_ 3. Percentage of P…	PR_0240_Therapeutic Naive_CT0048_A3	0	Treatment period: baseline	2	PR_0240_Therapeutic Naive_CT0048	5.66038
FALSE	CT0048	EU Clinical Trials Register	2015-001999-22	Obinutuzumab	GAZYVA	PR_0240	CT0048_A3_002	3	Anti-Obinutuzumab Antibodies	Therapeutic Exposed	Dose-escalation phase: 1.4 mg pola + 15 mg l + 1000 mg g in fl	Treatment period: post baseline	Participants with fl received lenalidomide, 15 mg capsules orally qd on days 1-21 of cycles 1 to 6 (1 cycle = 28 days) along with obinutuzumab, 1000 mg, as iv infusion on days 1, 8, and 15 of cycle 1 and then on day 1 of cycles 2-6, and polatuzumab vedotin, 1.4 mg/kg, iv infusion on day 1 of cycles 1-6, as induction treatment. thereafter participants who achieved cr, pr, or sd at eoi received mai…	Lenalidomide 15 mg po qd_x000D_ obinutuzumab 1000 mg iv_x000D_ polatuzumab vedotin 1.4 mg/kg_x000D_ maintenance:_x000D_ lenalidomide 10 mg po qd_x000D_ obinutuzumab 1000 mg iv	Cancer and neoplasms	Relapsed Or Refractory Follicular Lymphoma_x000D_ Relapsed Or Refractory Diffuse Large B-Cell Lymphoma	Lenalidomide, Polatuzumab Vedotin	1. Age greater than or equal to (>/=) 18 years_x000D_ 2. Eastern Cooperative Oncology Group (ECOG) performance status of 0, 1, or 2_x000D_ 3. For obinutuzumab in combination with polatuzumab vedotin and lenalidomide (G + Pola + Len) treatment group: R/R FL after treatment with at least one prior chemoimmunotherapy regimen that included an anti-CD20 monoclonal antibody and for which no other more …	42452	2021-12-15	Intravenous	2098	2	0	0	NA	NA	NA	NA	NA	NA	NA	NA	NA	NA	NA	NA	NA	Prospective	Not Randomized	Open Label	Parallel Assignment	1. Percentage of Participants with CR, Determined by an Independent Review Committee (IRC) on the Basis of Positron Emission Tomography (PET) and Computed Tomography (CT) Scans [ Time Frame: Within 6 to 8 weeks after Day 1 of Cycle 6 (up to approximately 28 weeks) ]_x000D_ 2. Percentage of Participants with Adverse Events (AEs) [ Time Frame: Up to approximately 3 years ]_x000D_ 3. Percentage of P…	PR_0240_Therapeutic Exposed_CT0048_A3	0	Treatment period: post baseline	2	PR_0240_Therapeutic Exposed_CT0048	0
FALSE	CT0048	EU Clinical Trials Register	2015-001999-22	Obinutuzumab	GAZYVA	PR_0240	CT0048_A4_001	4	Anti-Obinutuzumab Antibodies	Therapeutic Naive	Dose-escalation phase: 1.4 mg pola + 20 mg l + 1000 mg g in fl	Treatment period: baseline	Participants with fl received lenalidomide, 20 mg capsules orally qd on days 1-21 of cycles 1 to 6 (1 cycle = 28 days) along with obinutuzumab, 1000 mg, as iv infusion on days 1, 8, and 15 of cycle 1 and then on day 1 of cycles 2-6, and polatuzumab vedotin, 1.4 mg/kg, iv infusion on day 1 of cycles 1-6, as induction treatment. thereafter participants who achieved cr, pr, or sd at eoi received mai…	Lenalidomide 20 mg po qd_x000D_ obinutuzumab 1000 mg iv_x000D_ polatuzumab vedotin 1.4 mg/kg_x000D_ maintenance:_x000D_ lenalidomide 10 mg po qd_x000D_ obinutuzumab 1000 mg iv	Cancer and neoplasms	Relapsed Or Refractory Follicular Lymphoma_x000D_ Relapsed Or Refractory Diffuse Large B-Cell Lymphoma	Lenalidomide, Polatuzumab Vedotin	1. Age greater than or equal to (>/=) 18 years_x000D_ 2. Eastern Cooperative Oncology Group (ECOG) performance status of 0, 1, or 2_x000D_ 3. For obinutuzumab in combination with polatuzumab vedotin and lenalidomide (G + Pola + Len) treatment group: R/R FL after treatment with at least one prior chemoimmunotherapy regimen that included an anti-CD20 monoclonal antibody and for which no other more …	42452	2021-12-15	Intravenous	0	6	0	0	NA	NA	NA	NA	NA	NA	NA	NA	NA	NA	NA	NA	NA	Prospective	Not Randomized	Open Label	Parallel Assignment	1. Percentage of Participants with CR, Determined by an Independent Review Committee (IRC) on the Basis of Positron Emission Tomography (PET) and Computed Tomography (CT) Scans [ Time Frame: Within 6 to 8 weeks after Day 1 of Cycle 6 (up to approximately 28 weeks) ]_x000D_ 2. Percentage of Participants with Adverse Events (AEs) [ Time Frame: Up to approximately 3 years ]_x000D_ 3. Percentage of P…	PR_0240_Therapeutic Naive_CT0048_A4	0	Treatment period: baseline	6	PR_0240_Therapeutic Naive_CT0048	5.66038
FALSE	CT0048	EU Clinical Trials Register	2015-001999-22	Obinutuzumab	GAZYVA	PR_0240	CT0048_A4_002	4	Anti-Obinutuzumab Antibodies	Therapeutic Exposed	Dose-escalation phase: 1.4 mg pola + 20 mg l + 1000 mg g in fl	Treatment period: post baseline	Participants with fl received lenalidomide, 20 mg capsules orally qd on days 1-21 of cycles 1 to 6 (1 cycle = 28 days) along with obinutuzumab, 1000 mg, as iv infusion on days 1, 8, and 15 of cycle 1 and then on day 1 of cycles 2-6, and polatuzumab vedotin, 1.4 mg/kg, iv infusion on day 1 of cycles 1-6, as induction treatment. thereafter participants who achieved cr, pr, or sd at eoi received mai…	Lenalidomide 20 mg po qd_x000D_ obinutuzumab 1000 mg iv_x000D_ polatuzumab vedotin 1.4 mg/kg_x000D_ maintenance:_x000D_ lenalidomide 10 mg po qd_x000D_ obinutuzumab 1000 mg iv	Cancer and neoplasms	Relapsed Or Refractory Follicular Lymphoma_x000D_ Relapsed Or Refractory Diffuse Large B-Cell Lymphoma	Lenalidomide, Polatuzumab Vedotin	1. Age greater than or equal to (>/=) 18 years_x000D_ 2. Eastern Cooperative Oncology Group (ECOG) performance status of 0, 1, or 2_x000D_ 3. For obinutuzumab in combination with polatuzumab vedotin and lenalidomide (G + Pola + Len) treatment group: R/R FL after treatment with at least one prior chemoimmunotherapy regimen that included an anti-CD20 monoclonal antibody and for which no other more …	42452	2021-12-15	Intravenous	2098	6	0	0	NA	NA	NA	NA	NA	NA	NA	NA	NA	NA	NA	NA	NA	Prospective	Not Randomized	Open Label	Parallel Assignment	1. Percentage of Participants with CR, Determined by an Independent Review Committee (IRC) on the Basis of Positron Emission Tomography (PET) and Computed Tomography (CT) Scans [ Time Frame: Within 6 to 8 weeks after Day 1 of Cycle 6 (up to approximately 28 weeks) ]_x000D_ 2. Percentage of Participants with Adverse Events (AEs) [ Time Frame: Up to approximately 3 years ]_x000D_ 3. Percentage of P…	PR_0240_Therapeutic Exposed_CT0048_A4	0	Treatment period: post baseline	6	PR_0240_Therapeutic Exposed_CT0048	0
FALSE	CT0048	EU Clinical Trials Register	2015-001999-22	Rituximab	RITUXAN	PR_0306	CT0048_A5_001	5	Anti-Rituximab Antibodies	Therapeutic Naive	Dose-escalation phase: 1.8 mg pola + 10 mg l + 375 mg r in dlbcl	Treatment period: baseline	Participants with dlbcl received lenalidomide, 10 mg, capsules orally qd on days 1-21 of cycles 1-6 (1 cycle = 28 days) along with rituximab, 375 milligrams per square meter (mg/m^2), as iv infusion on day 1 of cycles 1-6 and polatuzumab vedotin, 1.8 mg/kg, as an iv infusion on day 1 of cycles 1 to 6, as induction treatment. thereafter participants who achieved cr or pr at eoi received consolidat…	Lenalidomide 10 mg po qd_x000D_ rituximab 375 mg/m2 iv_x000D_ polatuzumab vedotin 1.8 mg/kg iv_x000D_ consolidation treatment:_x000D_ lenalidomide 10 mg po qd_x000D_ rituximab 375 mg/m2 iv	Cancer and neoplasms	Relapsed Or Refractory Follicular Lymphoma_x000D_ Relapsed Or Refractory Diffuse Large B-Cell Lymphoma	Lenalidomide, Polatuzumab Vedotin	1. Age greater than or equal to (>/=) 18 years_x000D_ 2. Eastern Cooperative Oncology Group (ECOG) performance status of 0, 1, or 2_x000D_ 3. For obinutuzumab in combination with polatuzumab vedotin and lenalidomide (G + Pola + Len) treatment group: R/R FL after treatment with at least one prior chemoimmunotherapy regimen that included an anti-CD20 monoclonal antibody and for which no other more …	42452	2021-12-15	Intravenous	0	2	0	0	NA	NA	NA	NA	NA	NA	NA	NA	NA	NA	NA	NA	NA	Prospective	Not Randomized	Open Label	Parallel Assignment	1. Percentage of Participants with CR, Determined by an Independent Review Committee (IRC) on the Basis of Positron Emission Tomography (PET) and Computed Tomography (CT) Scans [ Time Frame: Within 6 to 8 weeks after Day 1 of Cycle 6 (up to approximately 28 weeks) ]_x000D_ 2. Percentage of Participants with Adverse Events (AEs) [ Time Frame: Up to approximately 3 years ]_x000D_ 3. Percentage of P…	PR_0306_Therapeutic Naive_CT0048_A5	0	Treatment period: baseline	2	PR_0306_Therapeutic Naive_CT0048	0
FALSE	CT0048	EU Clinical Trials Register	2015-001999-22	Rituximab	RITUXAN	PR_0306	CT0048_A5_002	5	Anti-Rituximab Antibodies	Therapeutic Exposed	Dose-escalation phase: 1.8 mg pola + 10 mg l + 375 mg r in dlbcl	Treatment period: post baseline	Participants with dlbcl received lenalidomide, 10 mg, capsules orally qd on days 1-21 of cycles 1-6 (1 cycle = 28 days) along with rituximab, 375 milligrams per square meter (mg/m^2), as iv infusion on day 1 of cycles 1-6 and polatuzumab vedotin, 1.8 mg/kg, as an iv infusion on day 1 of cycles 1 to 6, as induction treatment. thereafter participants who achieved cr or pr at eoi received consolidat…	Lenalidomide 10 mg po qd_x000D_ rituximab 375 mg/m2 iv_x000D_ polatuzumab vedotin 1.8 mg/kg iv_x000D_ consolidation treatment:_x000D_ lenalidomide 10 mg po qd_x000D_ rituximab 375 mg/m2 iv	Cancer and neoplasms	Relapsed Or Refractory Follicular Lymphoma_x000D_ Relapsed Or Refractory Diffuse Large B-Cell Lymphoma	Lenalidomide, Polatuzumab Vedotin	1. Age greater than or equal to (>/=) 18 years_x000D_ 2. Eastern Cooperative Oncology Group (ECOG) performance status of 0, 1, or 2_x000D_ 3. For obinutuzumab in combination with polatuzumab vedotin and lenalidomide (G + Pola + Len) treatment group: R/R FL after treatment with at least one prior chemoimmunotherapy regimen that included an anti-CD20 monoclonal antibody and for which no other more …	42452	2021-12-15	Intravenous	2098	3	0	0	NA	NA	NA	NA	NA	NA	NA	NA	NA	NA	NA	NA	NA	Prospective	Not Randomized	Open Label	Parallel Assignment	1. Percentage of Participants with CR, Determined by an Independent Review Committee (IRC) on the Basis of Positron Emission Tomography (PET) and Computed Tomography (CT) Scans [ Time Frame: Within 6 to 8 weeks after Day 1 of Cycle 6 (up to approximately 28 weeks) ]_x000D_ 2. Percentage of Participants with Adverse Events (AEs) [ Time Frame: Up to approximately 3 years ]_x000D_ 3. Percentage of P…	PR_0306_Therapeutic Exposed_CT0048_A5	0	Treatment period: post baseline	3	PR_0306_Therapeutic Exposed_CT0048	0
FALSE	CT0048	EU Clinical Trials Register	2015-001999-22	Rituximab	RITUXAN	PR_0306	CT0048_A6_001	6	Anti-Rituximab Antibodies	Therapeutic Naive	Dose-escalation phase: 1.8 mg pola + 15 mg l + 375 mg r in dlbcl	Treatment period: baseline	Participants with dlbcl received lenalidomide, 15 mg, capsules orally qd on days 1-21 of cycles 1-6 (1 cycle = 28 days) along with rituximab, 375 mg/m^2, as iv infusion on day 1 of cycles 1-6 and polatuzumab vedotin, 1.8 mg/kg, as an iv infusion on day 1 of cycles 1 to 6, as induction treatment. thereafter participants who achieved cr or pr at eoi received consolidation treatment until disease pr…	Lenalidomide 15 mg po qd_x000D_ rituximab 375 mg/m2 iv_x000D_ polatuzumab vedotin 1.8 mg/kg iv_x000D_ consolidation treatment:_x000D_ lenalidomide 10 mg po qd_x000D_ rituximab 375 mg/m2 iv	Cancer and neoplasms	Relapsed Or Refractory Follicular Lymphoma_x000D_ Relapsed Or Refractory Diffuse Large B-Cell Lymphoma	Lenalidomide, Polatuzumab Vedotin	1. Age greater than or equal to (>/=) 18 years_x000D_ 2. Eastern Cooperative Oncology Group (ECOG) performance status of 0, 1, or 2_x000D_ 3. For obinutuzumab in combination with polatuzumab vedotin and lenalidomide (G + Pola + Len) treatment group: R/R FL after treatment with at least one prior chemoimmunotherapy regimen that included an anti-CD20 monoclonal antibody and for which no other more …	42452	2021-12-15	Intravenous	0	5	0	0	NA	NA	NA	NA	NA	NA	NA	NA	NA	NA	NA	NA	NA	Prospective	Not Randomized	Open Label	Parallel Assignment	1. Percentage of Participants with CR, Determined by an Independent Review Committee (IRC) on the Basis of Positron Emission Tomography (PET) and Computed Tomography (CT) Scans [ Time Frame: Within 6 to 8 weeks after Day 1 of Cycle 6 (up to approximately 28 weeks) ]_x000D_ 2. Percentage of Participants with Adverse Events (AEs) [ Time Frame: Up to approximately 3 years ]_x000D_ 3. Percentage of P…	PR_0306_Therapeutic Naive_CT0048_A6	0	Treatment period: baseline	5	PR_0306_Therapeutic Naive_CT0048	0
FALSE	CT0048	EU Clinical Trials Register	2015-001999-22	Rituximab	RITUXAN	PR_0306	CT0048_A6_002	6	Anti-Rituximab Antibodies	Therapeutic Exposed	Dose-escalation phase: 1.8 mg pola + 15 mg l + 375 mg r in dlbcl	Treatment period: post baseline	Participants with dlbcl received lenalidomide, 15 mg, capsules orally qd on days 1-21 of cycles 1-6 (1 cycle = 28 days) along with rituximab, 375 mg/m^2, as iv infusion on day 1 of cycles 1-6 and polatuzumab vedotin, 1.8 mg/kg, as an iv infusion on day 1 of cycles 1 to 6, as induction treatment. thereafter participants who achieved cr or pr at eoi received consolidation treatment until disease pr…	Lenalidomide 15 mg po qd_x000D_ rituximab 375 mg/m2 iv_x000D_ polatuzumab vedotin 1.8 mg/kg iv_x000D_ consolidation treatment:_x000D_ lenalidomide 10 mg po qd_x000D_ rituximab 375 mg/m2 iv	Cancer and neoplasms	Relapsed Or Refractory Follicular Lymphoma_x000D_ Relapsed Or Refractory Diffuse Large B-Cell Lymphoma	Lenalidomide, Polatuzumab Vedotin	1. Age greater than or equal to (>/=) 18 years_x000D_ 2. Eastern Cooperative Oncology Group (ECOG) performance status of 0, 1, or 2_x000D_ 3. For obinutuzumab in combination with polatuzumab vedotin and lenalidomide (G + Pola + Len) treatment group: R/R FL after treatment with at least one prior chemoimmunotherapy regimen that included an anti-CD20 monoclonal antibody and for which no other more …	42452	2021-12-15	Intravenous	2098	4	0	0	NA	NA	NA	NA	NA	NA	NA	NA	NA	NA	NA	NA	NA	Prospective	Not Randomized	Open Label	Parallel Assignment	1. Percentage of Participants with CR, Determined by an Independent Review Committee (IRC) on the Basis of Positron Emission Tomography (PET) and Computed Tomography (CT) Scans [ Time Frame: Within 6 to 8 weeks after Day 1 of Cycle 6 (up to approximately 28 weeks) ]_x000D_ 2. Percentage of Participants with Adverse Events (AEs) [ Time Frame: Up to approximately 3 years ]_x000D_ 3. Percentage of P…	PR_0306_Therapeutic Exposed_CT0048_A6	0	Treatment period: post baseline	4	PR_0306_Therapeutic Exposed_CT0048	0
FALSE	CT0048	EU Clinical Trials Register	2015-001999-22	Rituximab	RITUXAN	PR_0306	CT0048_A7_001	7	Anti-Rituximab Antibodies	Therapeutic Naive	Dose-escalation phase: 1.8 mg pola + 20 mg l + 375 mg r in dlbcl	Treatment period: baseline	Participants with dlbcl received lenalidomide, 20 mg, capsules orally qd on days 1-21 of cycles 1-6 (1 cycle = 28 days) along with rituximab, 375 mg/m^2, as iv infusion on day 1 of cycles 1-6 and polatuzumab vedotin, 1.8 mg/kg, as an iv infusion on day 1 of cycles 1 to 6, as induction treatment. thereafter participants who achieved cr or pr at eoi received consolidation treatment until disease pr…	Lenalidomide 20 mg po qd_x000D_ rituximab 375 mg/m2 iv_x000D_ polatuzumab vedotin 1.8 mg/kg iv_x000D_ consolidation treatment:_x000D_ lenalidomide 10 mg po qd_x000D_ rituximab 375 mg/m2 iv	Cancer and neoplasms	Relapsed Or Refractory Follicular Lymphoma_x000D_ Relapsed Or Refractory Diffuse Large B-Cell Lymphoma	Lenalidomide, Polatuzumab Vedotin	1. Age greater than or equal to (>/=) 18 years_x000D_ 2. Eastern Cooperative Oncology Group (ECOG) performance status of 0, 1, or 2_x000D_ 3. For obinutuzumab in combination with polatuzumab vedotin and lenalidomide (G + Pola + Len) treatment group: R/R FL after treatment with at least one prior chemoimmunotherapy regimen that included an anti-CD20 monoclonal antibody and for which no other more …	42452	2021-12-15	Intravenous	0	10	0	0	NA	NA	NA	NA	NA	NA	NA	NA	NA	NA	NA	NA	NA	Prospective	Not Randomized	Open Label	Parallel Assignment	1. Percentage of Participants with CR, Determined by an Independent Review Committee (IRC) on the Basis of Positron Emission Tomography (PET) and Computed Tomography (CT) Scans [ Time Frame: Within 6 to 8 weeks after Day 1 of Cycle 6 (up to approximately 28 weeks) ]_x000D_ 2. Percentage of Participants with Adverse Events (AEs) [ Time Frame: Up to approximately 3 years ]_x000D_ 3. Percentage of P…	PR_0306_Therapeutic Naive_CT0048_A7	0	Treatment period: baseline	10	PR_0306_Therapeutic Naive_CT0048	0
FALSE	CT0048	EU Clinical Trials Register	2015-001999-22	Rituximab	RITUXAN	PR_0306	CT0048_A7_002	7	Anti-Rituximab Antibodies	Therapeutic Exposed	Dose-escalation phase: 1.8 mg pola + 20 mg l + 375 mg r in dlbcl	Treatment period: post baseline	Participants with dlbcl received lenalidomide, 20 mg, capsules orally qd on days 1-21 of cycles 1-6 (1 cycle = 28 days) along with rituximab, 375 mg/m^2, as iv infusion on day 1 of cycles 1-6 and polatuzumab vedotin, 1.8 mg/kg, as an iv infusion on day 1 of cycles 1 to 6, as induction treatment. thereafter participants who achieved cr or pr at eoi received consolidation treatment until disease pr…	Lenalidomide 20 mg po qd_x000D_ rituximab 375 mg/m2 iv_x000D_ polatuzumab vedotin 1.8 mg/kg iv_x000D_ consolidation treatment:_x000D_ lenalidomide 10 mg po qd_x000D_ rituximab 375 mg/m2 iv	Cancer and neoplasms	Relapsed Or Refractory Follicular Lymphoma_x000D_ Relapsed Or Refractory Diffuse Large B-Cell Lymphoma	Lenalidomide, Polatuzumab Vedotin	1. Age greater than or equal to (>/=) 18 years_x000D_ 2. Eastern Cooperative Oncology Group (ECOG) performance status of 0, 1, or 2_x000D_ 3. For obinutuzumab in combination with polatuzumab vedotin and lenalidomide (G + Pola + Len) treatment group: R/R FL after treatment with at least one prior chemoimmunotherapy regimen that included an anti-CD20 monoclonal antibody and for which no other more …	42452	2021-12-15	Intravenous	2098	7	0	0	NA	NA	NA	NA	NA	NA	NA	NA	NA	NA	NA	NA	NA	Prospective	Not Randomized	Open Label	Parallel Assignment	1. Percentage of Participants with CR, Determined by an Independent Review Committee (IRC) on the Basis of Positron Emission Tomography (PET) and Computed Tomography (CT) Scans [ Time Frame: Within 6 to 8 weeks after Day 1 of Cycle 6 (up to approximately 28 weeks) ]_x000D_ 2. Percentage of Participants with Adverse Events (AEs) [ Time Frame: Up to approximately 3 years ]_x000D_ 3. Percentage of P…	PR_0306_Therapeutic Exposed_CT0048_A7	0	Treatment period: post baseline	7	PR_0306_Therapeutic Exposed_CT0048	0
FALSE	CT0048	EU Clinical Trials Register	2015-001999-22	Obinutuzumab	GAZYVA	PR_0240	CT0048_A8_001	8	Anti-Obinutuzumab Antibodies	Therapeutic Naive	Expansion phase: 1.4 mg pola + 20 mg l + 1000 mg g in fl	Treatment period: baseline	Participants with fl received lenalidomide, 20 mg capsules orally qd on days 1-21 of cycles 1 to 6 (1 cycle = 28 days) along with obinutuzumab, 1000 mg, as iv infusion on days 1, 8, and 15 of cycle 1 and then on day 1 of cycles 2-6, and polatuzumab vedotin, 1.4 mg/kg, iv infusion on day 1 of cycles 1-6, as induction treatment. thereafter participants who achieved cr, pr, or sd at eoi received mai…	Lenalidomide 20 mg po qd_x000D_ obinutuzumab 1000 mg iv_x000D_ polatuzumab vedotin 1.4 mg/kg iv_x000D_ maintenance:_x000D_ lenalidomide 10 mg po qd_x000D_ obinutuzumab 1000 mg iv	Cancer and neoplasms	Relapsed Or Refractory Follicular Lymphoma_x000D_ Relapsed Or Refractory Diffuse Large B-Cell Lymphoma	Lenalidomide, Polatuzumab Vedotin	1. Age greater than or equal to (>/=) 18 years_x000D_ 2. Eastern Cooperative Oncology Group (ECOG) performance status of 0, 1, or 2_x000D_ 3. For obinutuzumab in combination with polatuzumab vedotin and lenalidomide (G + Pola + Len) treatment group: R/R FL after treatment with at least one prior chemoimmunotherapy regimen that included an anti-CD20 monoclonal antibody and for which no other more …	42452	2021-12-15	Intravenous	0	38	3	7.89474	NA	NA	NA	NA	NA	NA	NA	NA	NA	NA	NA	NA	NA	Prospective	Not Randomized	Open Label	Parallel Assignment	1. Percentage of Participants with CR, Determined by an Independent Review Committee (IRC) on the Basis of Positron Emission Tomography (PET) and Computed Tomography (CT) Scans [ Time Frame: Within 6 to 8 weeks after Day 1 of Cycle 6 (up to approximately 28 weeks) ]_x000D_ 2. Percentage of Participants with Adverse Events (AEs) [ Time Frame: Up to approximately 3 years ]_x000D_ 3. Percentage of P…	PR_0240_Therapeutic Naive_CT0048_A8	7.89474	Treatment period: baseline	38	PR_0240_Therapeutic Naive_CT0048	5.66038
FALSE	CT0048	EU Clinical Trials Register	2015-001999-22	Obinutuzumab	GAZYVA	PR_0240	CT0048_A8_002	8	Anti-Obinutuzumab Antibodies	Therapeutic Exposed	Expansion phase: 1.4 mg pola + 20 mg l + 1000 mg g in fl	Treatment period: post baseline	Participants with fl received lenalidomide, 20 mg capsules orally qd on days 1-21 of cycles 1 to 6 (1 cycle = 28 days) along with obinutuzumab, 1000 mg, as iv infusion on days 1, 8, and 15 of cycle 1 and then on day 1 of cycles 2-6, and polatuzumab vedotin, 1.4 mg/kg, iv infusion on day 1 of cycles 1-6, as induction treatment. thereafter participants who achieved cr, pr, or sd at eoi received mai…	Lenalidomide 20 mg po qd_x000D_ obinutuzumab 1000 mg iv_x000D_ polatuzumab vedotin 1.4 mg/kg iv_x000D_ maintenance:_x000D_ lenalidomide 10 mg po qd_x000D_ obinutuzumab 1000 mg iv	Cancer and neoplasms	Relapsed Or Refractory Follicular Lymphoma_x000D_ Relapsed Or Refractory Diffuse Large B-Cell Lymphoma	Lenalidomide, Polatuzumab Vedotin	1. Age greater than or equal to (>/=) 18 years_x000D_ 2. Eastern Cooperative Oncology Group (ECOG) performance status of 0, 1, or 2_x000D_ 3. For obinutuzumab in combination with polatuzumab vedotin and lenalidomide (G + Pola + Len) treatment group: R/R FL after treatment with at least one prior chemoimmunotherapy regimen that included an anti-CD20 monoclonal antibody and for which no other more …	42452	2021-12-15	Intravenous	2098	36	0	0	NA	NA	NA	NA	NA	NA	NA	NA	NA	NA	NA	NA	NA	Prospective	Not Randomized	Open Label	Parallel Assignment	1. Percentage of Participants with CR, Determined by an Independent Review Committee (IRC) on the Basis of Positron Emission Tomography (PET) and Computed Tomography (CT) Scans [ Time Frame: Within 6 to 8 weeks after Day 1 of Cycle 6 (up to approximately 28 weeks) ]_x000D_ 2. Percentage of Participants with Adverse Events (AEs) [ Time Frame: Up to approximately 3 years ]_x000D_ 3. Percentage of P…	PR_0240_Therapeutic Exposed_CT0048_A8	0	Treatment period: post baseline	36	PR_0240_Therapeutic Exposed_CT0048	0
FALSE	CT0048	EU Clinical Trials Register	2015-001999-22	Rituximab	RITUXAN	PR_0306	CT0048_A9_001	9	Anti-Rituximab Antibodies	Therapeutic Naive	Expansion phase: 1.8 mg pola + 20 mg l + 375 mg r in dlbcl	Treatment period: baseline	Participants with dlbcl received lenalidomide, 20 mg, capsules orally qd on days 1-21 of cycles 1-6 (1 cycle = 28 days) along with rituximab, 375 mg/m^2, as iv infusion on day 1 of cycles 1-6 and polatuzumab vedotin, 1.8 mg/kg, as an iv infusion on day 1 of cycles 1 to 6, as induction treatment. thereafter participants who achieved cr or pr at eoi received consolidation treatment until disease pr…	Lenalidomide 20 mg po qd_x000D_ rituximab 375 mg/m2 iv_x000D_ polatuzumab vedotin 1.8 mg/kg iv_x000D_ consolidation treatment:_x000D_ lenalidomide 10 mg po qd_x000D_ rituximab 375 mg/m2 iv	Cancer and neoplasms	Relapsed Or Refractory Follicular Lymphoma_x000D_ Relapsed Or Refractory Diffuse Large B-Cell Lymphoma	Lenalidomide, Polatuzumab Vedotin	1. Age greater than or equal to (>/=) 18 years_x000D_ 2. Eastern Cooperative Oncology Group (ECOG) performance status of 0, 1, or 2_x000D_ 3. For obinutuzumab in combination with polatuzumab vedotin and lenalidomide (G + Pola + Len) treatment group: R/R FL after treatment with at least one prior chemoimmunotherapy regimen that included an anti-CD20 monoclonal antibody and for which no other more …	42452	2021-12-15	Intravenous	0	36	0	0	NA	NA	NA	NA	NA	NA	NA	NA	NA	NA	NA	NA	NA	Prospective	Not Randomized	Open Label	Parallel Assignment	1. Percentage of Participants with CR, Determined by an Independent Review Committee (IRC) on the Basis of Positron Emission Tomography (PET) and Computed Tomography (CT) Scans [ Time Frame: Within 6 to 8 weeks after Day 1 of Cycle 6 (up to approximately 28 weeks) ]_x000D_ 2. Percentage of Participants with Adverse Events (AEs) [ Time Frame: Up to approximately 3 years ]_x000D_ 3. Percentage of P…	PR_0306_Therapeutic Naive_CT0048_A9	0	Treatment period: baseline	36	PR_0306_Therapeutic Naive_CT0048	0
FALSE	CT0048	EU Clinical Trials Register	2015-001999-22	Rituximab	RITUXAN	PR_0306	CT0048_A9_002	9	Anti-Rituximab Antibodies	Therapeutic Exposed	Expansion phase: 1.8 mg pola + 20 mg l + 375 mg r in dlbcl	Treatment period: post baseline	Participants with dlbcl received lenalidomide, 20 mg, capsules orally qd on days 1-21 of cycles 1-6 (1 cycle = 28 days) along with rituximab, 375 mg/m^2, as iv infusion on day 1 of cycles 1-6 and polatuzumab vedotin, 1.8 mg/kg, as an iv infusion on day 1 of cycles 1 to 6, as induction treatment. thereafter participants who achieved cr or pr at eoi received consolidation treatment until disease pr…	Lenalidomide 20 mg po qd_x000D_ rituximab 375 mg/m2 iv_x000D_ polatuzumab vedotin 1.8 mg/kg iv_x000D_ consolidation treatment:_x000D_ lenalidomide 10 mg po qd_x000D_ rituximab 375 mg/m2 iv	Cancer and neoplasms	Relapsed Or Refractory Follicular Lymphoma_x000D_ Relapsed Or Refractory Diffuse Large B-Cell Lymphoma	Lenalidomide, Polatuzumab Vedotin	1. Age greater than or equal to (>/=) 18 years_x000D_ 2. Eastern Cooperative Oncology Group (ECOG) performance status of 0, 1, or 2_x000D_ 3. For obinutuzumab in combination with polatuzumab vedotin and lenalidomide (G + Pola + Len) treatment group: R/R FL after treatment with at least one prior chemoimmunotherapy regimen that included an anti-CD20 monoclonal antibody and for which no other more …	42452	2021-12-15	Intravenous	2098	37	0	0	NA	NA	NA	NA	NA	NA	NA	NA	NA	NA	NA	NA	NA	Prospective	Not Randomized	Open Label	Parallel Assignment	1. Percentage of Participants with CR, Determined by an Independent Review Committee (IRC) on the Basis of Positron Emission Tomography (PET) and Computed Tomography (CT) Scans [ Time Frame: Within 6 to 8 weeks after Day 1 of Cycle 6 (up to approximately 28 weeks) ]_x000D_ 2. Percentage of Participants with Adverse Events (AEs) [ Time Frame: Up to approximately 3 years ]_x000D_ 3. Percentage of P…	PR_0306_Therapeutic Exposed_CT0048_A9	0	Treatment period: post baseline	37	PR_0306_Therapeutic Exposed_CT0048	0
FALSE	CT0048	EU Clinical Trials Register	2015-001999-22	Polatuzumab vedotin	POLIVY	PR_0291	CT0048_A1_003	1	Anti-Polatuzumab Vedotin Antibodies	Therapeutic Naive	Dose-escalation phase: 1.4 mg pola + 10 mg l + 1000 mg g in fl	Treatment period: baseline	Participants with fl received lenalidomide, 10 milligrams (mg) capsules orally once daily (qd) on days 1-21 of cycles 1 to 6 (1 cycle = 28 days) along with obinutuzumab, 1000 mg, as intravenous (iv) infusion on days 1, 8, and 15 of cycle 1 and then on day 1 of cycles 2-6, and polatuzumab vedotin, 1.4 milligrams per kilogram (mg/kg), iv infusion on day 1 of cycles 1-6, as induction treatment. ther…	Lenalidomide 10 mg po qd_x000D_ obinutuzumab 1000 mg iv_x000D_ polatuzumab vedotin 1.4 mg/kg iv_x000D_ maintenance:_x000D_ lenalidomide 10 mg po qd_x000D_ obinutuzumab 1000 mg iv	Cancer and neoplasms	Relapsed Or Refractory Follicular Lymphoma_x000D_ Relapsed Or Refractory Diffuse Large B-Cell Lymphoma	Lenalidomide, Polatuzumab Vedotin	1. Age greater than or equal to (>/=) 18 years_x000D_ 2. Eastern Cooperative Oncology Group (ECOG) performance status of 0, 1, or 2_x000D_ 3. For obinutuzumab in combination with polatuzumab vedotin and lenalidomide (G + Pola + Len) treatment group: R/R FL after treatment with at least one prior chemoimmunotherapy regimen that included an anti-CD20 monoclonal antibody and for which no other more …	42452	2021-12-15	Intravenous	0	3	0	0	NA	NA	NA	NA	NA	NA	NA	NA	NA	NA	NA	NA	NA	Prospective	Not Randomized	Open Label	Parallel Assignment	1. Percentage of Participants with CR, Determined by an Independent Review Committee (IRC) on the Basis of Positron Emission Tomography (PET) and Computed Tomography (CT) Scans [ Time Frame: Within 6 to 8 weeks after Day 1 of Cycle 6 (up to approximately 28 weeks) ]_x000D_ 2. Percentage of Participants with Adverse Events (AEs) [ Time Frame: Up to approximately 3 years ]_x000D_ 3. Percentage of P…	PR_0291_Therapeutic Naive_CT0048_A1	0	Treatment period: baseline	3	PR_0291_Therapeutic Naive_CT0048	1.85185
FALSE	CT0048	EU Clinical Trials Register	2015-001999-22	Polatuzumab vedotin	POLIVY	PR_0291	CT0048_A1_004	1	Anti-Polatuzumab Vedotin Antibodies	Therapeutic Exposed	Dose-escalation phase: 1.4 mg pola + 10 mg l + 1000 mg g in fl	Treatment period: post baseline	Participants with fl received lenalidomide, 10 milligrams (mg) capsules orally once daily (qd) on days 1-21 of cycles 1 to 6 (1 cycle = 28 days) along with obinutuzumab, 1000 mg, as intravenous (iv) infusion on days 1, 8, and 15 of cycle 1 and then on day 1 of cycles 2-6, and polatuzumab vedotin, 1.4 milligrams per kilogram (mg/kg), iv infusion on day 1 of cycles 1-6, as induction treatment. ther…	Lenalidomide 10 mg po qd_x000D_ obinutuzumab 1000 mg iv_x000D_ polatuzumab vedotin 1.4 mg/kg iv_x000D_ maintenance:_x000D_ lenalidomide 10 mg po qd_x000D_ obinutuzumab 1000 mg iv	Cancer and neoplasms	Relapsed Or Refractory Follicular Lymphoma_x000D_ Relapsed Or Refractory Diffuse Large B-Cell Lymphoma	Lenalidomide, Polatuzumab Vedotin	1. Age greater than or equal to (>/=) 18 years_x000D_ 2. Eastern Cooperative Oncology Group (ECOG) performance status of 0, 1, or 2_x000D_ 3. For obinutuzumab in combination with polatuzumab vedotin and lenalidomide (G + Pola + Len) treatment group: R/R FL after treatment with at least one prior chemoimmunotherapy regimen that included an anti-CD20 monoclonal antibody and for which no other more …	42452	2021-12-15	Intravenous	2098	3	0	0	NA	NA	NA	NA	NA	NA	NA	NA	NA	NA	NA	NA	NA	Prospective	Not Randomized	Open Label	Parallel Assignment	1. Percentage of Participants with CR, Determined by an Independent Review Committee (IRC) on the Basis of Positron Emission Tomography (PET) and Computed Tomography (CT) Scans [ Time Frame: Within 6 to 8 weeks after Day 1 of Cycle 6 (up to approximately 28 weeks) ]_x000D_ 2. Percentage of Participants with Adverse Events (AEs) [ Time Frame: Up to approximately 3 years ]_x000D_ 3. Percentage of P…	PR_0291_Therapeutic Exposed_CT0048_A1	0	Treatment period: post baseline	3	PR_0291_Therapeutic Exposed_CT0048	0
FALSE	CT0048	EU Clinical Trials Register	2015-001999-22	Polatuzumab vedotin	POLIVY	PR_0291	CT0048_A2_003	2	Anti-Polatuzumab Vedotin Antibodies	Therapeutic Naive	Dose-escalation phase: 1.8 mg pola + 10 mg l + 1000 mg g in fl	Treatment period: baseline	Participants with fl received lenalidomide, 10 mg capsules orally qd on days 1-21 of cycles 1 to 6 (1 cycle = 28 days) along with obinutuzumab, 1000 mg, as iv infusion on days 1, 8, and 15 of cycle 1 and then on day 1 of cycles 2-6, and polatuzumab vedotin, 1.8 mg/kg, iv infusion on day 1 of cycles 1-6, as induction treatment. thereafter participants who achieved cr, pr, or sd at eoi received mai…	Lenalidomide 10 mg po qd_x000D_ obinutuzumab 1000 mg iv_x000D_ polatuzumab vedotin 1.8 mg/kg iv_x000D_ maintenance:_x000D_ lenalidomide 10 mg po qd_x000D_ obinutuzumab 1000 mg iv	Cancer and neoplasms	Relapsed Or Refractory Follicular Lymphoma_x000D_ Relapsed Or Refractory Diffuse Large B-Cell Lymphoma	Lenalidomide, Polatuzumab Vedotin	1. Age greater than or equal to (>/=) 18 years_x000D_ 2. Eastern Cooperative Oncology Group (ECOG) performance status of 0, 1, or 2_x000D_ 3. For obinutuzumab in combination with polatuzumab vedotin and lenalidomide (G + Pola + Len) treatment group: R/R FL after treatment with at least one prior chemoimmunotherapy regimen that included an anti-CD20 monoclonal antibody and for which no other more …	42452	2021-12-15	Intravenous	0	4	0	0	NA	NA	NA	NA	NA	NA	NA	NA	NA	NA	NA	NA	NA	Prospective	Not Randomized	Open Label	Parallel Assignment	1. Percentage of Participants with CR, Determined by an Independent Review Committee (IRC) on the Basis of Positron Emission Tomography (PET) and Computed Tomography (CT) Scans [ Time Frame: Within 6 to 8 weeks after Day 1 of Cycle 6 (up to approximately 28 weeks) ]_x000D_ 2. Percentage of Participants with Adverse Events (AEs) [ Time Frame: Up to approximately 3 years ]_x000D_ 3. Percentage of P…	PR_0291_Therapeutic Naive_CT0048_A2	0	Treatment period: baseline	4	PR_0291_Therapeutic Naive_CT0048	1.85185
FALSE	CT0048	EU Clinical Trials Register	2015-001999-22	Polatuzumab vedotin	POLIVY	PR_0291	CT0048_A2_004	2	Anti-Polatuzumab Vedotin Antibodies	Therapeutic Exposed	Dose-escalation phase: 1.8 mg pola + 10 mg l + 1000 mg g in fl	Treatment period: post baseline	Participants with fl received lenalidomide, 10 mg capsules orally qd on days 1-21 of cycles 1 to 6 (1 cycle = 28 days) along with obinutuzumab, 1000 mg, as iv infusion on days 1, 8, and 15 of cycle 1 and then on day 1 of cycles 2-6, and polatuzumab vedotin, 1.8 mg/kg, iv infusion on day 1 of cycles 1-6, as induction treatment. thereafter participants who achieved cr, pr, or sd at eoi received mai…	Lenalidomide 10 mg po qd_x000D_ obinutuzumab 1000 mg iv_x000D_ polatuzumab vedotin 1.8 mg/kg iv_x000D_ maintenance:_x000D_ lenalidomide 10 mg po qd_x000D_ obinutuzumab 1000 mg iv	Cancer and neoplasms	Relapsed Or Refractory Follicular Lymphoma_x000D_ Relapsed Or Refractory Diffuse Large B-Cell Lymphoma	Lenalidomide, Polatuzumab Vedotin	1. Age greater than or equal to (>/=) 18 years_x000D_ 2. Eastern Cooperative Oncology Group (ECOG) performance status of 0, 1, or 2_x000D_ 3. For obinutuzumab in combination with polatuzumab vedotin and lenalidomide (G + Pola + Len) treatment group: R/R FL after treatment with at least one prior chemoimmunotherapy regimen that included an anti-CD20 monoclonal antibody and for which no other more …	42452	2021-12-15	Intravenous	2098	4	0	0	NA	NA	NA	NA	NA	NA	NA	NA	NA	NA	NA	NA	NA	Prospective	Not Randomized	Open Label	Parallel Assignment	1. Percentage of Participants with CR, Determined by an Independent Review Committee (IRC) on the Basis of Positron Emission Tomography (PET) and Computed Tomography (CT) Scans [ Time Frame: Within 6 to 8 weeks after Day 1 of Cycle 6 (up to approximately 28 weeks) ]_x000D_ 2. Percentage of Participants with Adverse Events (AEs) [ Time Frame: Up to approximately 3 years ]_x000D_ 3. Percentage of P…	PR_0291_Therapeutic Exposed_CT0048_A2	0	Treatment period: post baseline	4	PR_0291_Therapeutic Exposed_CT0048	0
FALSE	CT0048	EU Clinical Trials Register	2015-001999-22	Polatuzumab vedotin	POLIVY	PR_0291	CT0048_A3_003	3	Anti-Polatuzumab Vedotin Antibodies	Therapeutic Naive	Dose-escalation phase: 1.4 mg pola + 15 mg l + 1000 mg g in fl	Treatment period: baseline	Participants with fl received lenalidomide, 15 mg capsules orally qd on days 1-21 of cycles 1 to 6 (1 cycle = 28 days) along with obinutuzumab, 1000 mg, as iv infusion on days 1, 8, and 15 of cycle 1 and then on day 1 of cycles 2-6, and polatuzumab vedotin, 1.4 mg/kg, iv infusion on day 1 of cycles 1-6, as induction treatment. thereafter participants who achieved cr, pr, or sd at eoi received mai…	Lenalidomide 15 mg po qd_x000D_ obinutuzumab 1000 mg iv_x000D_ polatuzumab vedotin 1.4 mg/kg_x000D_ maintenance:_x000D_ lenalidomide 10 mg po qd_x000D_ obinutuzumab 1000 mg iv	Cancer and neoplasms	Relapsed Or Refractory Follicular Lymphoma_x000D_ Relapsed Or Refractory Diffuse Large B-Cell Lymphoma	Lenalidomide, Polatuzumab Vedotin	1. Age greater than or equal to (>/=) 18 years_x000D_ 2. Eastern Cooperative Oncology Group (ECOG) performance status of 0, 1, or 2_x000D_ 3. For obinutuzumab in combination with polatuzumab vedotin and lenalidomide (G + Pola + Len) treatment group: R/R FL after treatment with at least one prior chemoimmunotherapy regimen that included an anti-CD20 monoclonal antibody and for which no other more …	42452	2021-12-15	Intravenous	0	2	0	0	NA	NA	NA	NA	NA	NA	NA	NA	NA	NA	NA	NA	NA	Prospective	Not Randomized	Open Label	Parallel Assignment	1. Percentage of Participants with CR, Determined by an Independent Review Committee (IRC) on the Basis of Positron Emission Tomography (PET) and Computed Tomography (CT) Scans [ Time Frame: Within 6 to 8 weeks after Day 1 of Cycle 6 (up to approximately 28 weeks) ]_x000D_ 2. Percentage of Participants with Adverse Events (AEs) [ Time Frame: Up to approximately 3 years ]_x000D_ 3. Percentage of P…	PR_0291_Therapeutic Naive_CT0048_A3	0	Treatment period: baseline	2	PR_0291_Therapeutic Naive_CT0048	1.85185
FALSE	CT0048	EU Clinical Trials Register	2015-001999-22	Polatuzumab vedotin	POLIVY	PR_0291	CT0048_A3_004	3	Anti-Polatuzumab Vedotin Antibodies	Therapeutic Exposed	Dose-escalation phase: 1.4 mg pola + 15 mg l + 1000 mg g in fl	Treatment period: post baseline	Participants with fl received lenalidomide, 15 mg capsules orally qd on days 1-21 of cycles 1 to 6 (1 cycle = 28 days) along with obinutuzumab, 1000 mg, as iv infusion on days 1, 8, and 15 of cycle 1 and then on day 1 of cycles 2-6, and polatuzumab vedotin, 1.4 mg/kg, iv infusion on day 1 of cycles 1-6, as induction treatment. thereafter participants who achieved cr, pr, or sd at eoi received mai…	Lenalidomide 15 mg po qd_x000D_ obinutuzumab 1000 mg iv_x000D_ polatuzumab vedotin 1.4 mg/kg_x000D_ maintenance:_x000D_ lenalidomide 10 mg po qd_x000D_ obinutuzumab 1000 mg iv	Cancer and neoplasms	Relapsed Or Refractory Follicular Lymphoma_x000D_ Relapsed Or Refractory Diffuse Large B-Cell Lymphoma	Lenalidomide, Polatuzumab Vedotin	1. Age greater than or equal to (>/=) 18 years_x000D_ 2. Eastern Cooperative Oncology Group (ECOG) performance status of 0, 1, or 2_x000D_ 3. For obinutuzumab in combination with polatuzumab vedotin and lenalidomide (G + Pola + Len) treatment group: R/R FL after treatment with at least one prior chemoimmunotherapy regimen that included an anti-CD20 monoclonal antibody and for which no other more …	42452	2021-12-15	Intravenous	2098	3	0	0	NA	NA	NA	NA	NA	NA	NA	NA	NA	NA	NA	NA	NA	Prospective	Not Randomized	Open Label	Parallel Assignment	1. Percentage of Participants with CR, Determined by an Independent Review Committee (IRC) on the Basis of Positron Emission Tomography (PET) and Computed Tomography (CT) Scans [ Time Frame: Within 6 to 8 weeks after Day 1 of Cycle 6 (up to approximately 28 weeks) ]_x000D_ 2. Percentage of Participants with Adverse Events (AEs) [ Time Frame: Up to approximately 3 years ]_x000D_ 3. Percentage of P…	PR_0291_Therapeutic Exposed_CT0048_A3	0	Treatment period: post baseline	3	PR_0291_Therapeutic Exposed_CT0048	0
FALSE	CT0048	EU Clinical Trials Register	2015-001999-22	Polatuzumab vedotin	POLIVY	PR_0291	CT0048_A4_003	4	Anti-Polatuzumab Vedotin Antibodies	Therapeutic Naive	Dose-escalation phase: 1.4 mg pola + 20 mg l + 1000 mg g in fl	Treatment period: baseline	Participants with fl received lenalidomide, 20 mg capsules orally qd on days 1-21 of cycles 1 to 6 (1 cycle = 28 days) along with obinutuzumab, 1000 mg, as iv infusion on days 1, 8, and 15 of cycle 1 and then on day 1 of cycles 2-6, and polatuzumab vedotin, 1.4 mg/kg, iv infusion on day 1 of cycles 1-6, as induction treatment. thereafter participants who achieved cr, pr, or sd at eoi received mai…	Lenalidomide 20 mg po qd_x000D_ obinutuzumab 1000 mg iv_x000D_ polatuzumab vedotin 1.4 mg/kg_x000D_ maintenance:_x000D_ lenalidomide 10 mg po qd_x000D_ obinutuzumab 1000 mg iv	Cancer and neoplasms	Relapsed Or Refractory Follicular Lymphoma_x000D_ Relapsed Or Refractory Diffuse Large B-Cell Lymphoma	Lenalidomide, Polatuzumab Vedotin	1. Age greater than or equal to (>/=) 18 years_x000D_ 2. Eastern Cooperative Oncology Group (ECOG) performance status of 0, 1, or 2_x000D_ 3. For obinutuzumab in combination with polatuzumab vedotin and lenalidomide (G + Pola + Len) treatment group: R/R FL after treatment with at least one prior chemoimmunotherapy regimen that included an anti-CD20 monoclonal antibody and for which no other more …	42452	2021-12-15	Intravenous	0	6	0	0	NA	NA	NA	NA	NA	NA	NA	NA	NA	NA	NA	NA	NA	Prospective	Not Randomized	Open Label	Parallel Assignment	1. Percentage of Participants with CR, Determined by an Independent Review Committee (IRC) on the Basis of Positron Emission Tomography (PET) and Computed Tomography (CT) Scans [ Time Frame: Within 6 to 8 weeks after Day 1 of Cycle 6 (up to approximately 28 weeks) ]_x000D_ 2. Percentage of Participants with Adverse Events (AEs) [ Time Frame: Up to approximately 3 years ]_x000D_ 3. Percentage of P…	PR_0291_Therapeutic Naive_CT0048_A4	0	Treatment period: baseline	6	PR_0291_Therapeutic Naive_CT0048	1.85185
FALSE	CT0048	EU Clinical Trials Register	2015-001999-22	Polatuzumab vedotin	POLIVY	PR_0291	CT0048_A4_004	4	Anti-Polatuzumab Vedotin Antibodies	Therapeutic Exposed	Dose-escalation phase: 1.4 mg pola + 20 mg l + 1000 mg g in fl	Treatment period: post baseline	Participants with fl received lenalidomide, 20 mg capsules orally qd on days 1-21 of cycles 1 to 6 (1 cycle = 28 days) along with obinutuzumab, 1000 mg, as iv infusion on days 1, 8, and 15 of cycle 1 and then on day 1 of cycles 2-6, and polatuzumab vedotin, 1.4 mg/kg, iv infusion on day 1 of cycles 1-6, as induction treatment. thereafter participants who achieved cr, pr, or sd at eoi received mai…	Lenalidomide 20 mg po qd_x000D_ obinutuzumab 1000 mg iv_x000D_ polatuzumab vedotin 1.4 mg/kg_x000D_ maintenance:_x000D_ lenalidomide 10 mg po qd_x000D_ obinutuzumab 1000 mg iv	Cancer and neoplasms	Relapsed Or Refractory Follicular Lymphoma_x000D_ Relapsed Or Refractory Diffuse Large B-Cell Lymphoma	Lenalidomide, Polatuzumab Vedotin	1. Age greater than or equal to (>/=) 18 years_x000D_ 2. Eastern Cooperative Oncology Group (ECOG) performance status of 0, 1, or 2_x000D_ 3. For obinutuzumab in combination with polatuzumab vedotin and lenalidomide (G + Pola + Len) treatment group: R/R FL after treatment with at least one prior chemoimmunotherapy regimen that included an anti-CD20 monoclonal antibody and for which no other more …	42452	2021-12-15	Intravenous	2098	6	0	0	NA	NA	NA	NA	NA	NA	NA	NA	NA	NA	NA	NA	NA	Prospective	Not Randomized	Open Label	Parallel Assignment	1. Percentage of Participants with CR, Determined by an Independent Review Committee (IRC) on the Basis of Positron Emission Tomography (PET) and Computed Tomography (CT) Scans [ Time Frame: Within 6 to 8 weeks after Day 1 of Cycle 6 (up to approximately 28 weeks) ]_x000D_ 2. Percentage of Participants with Adverse Events (AEs) [ Time Frame: Up to approximately 3 years ]_x000D_ 3. Percentage of P…	PR_0291_Therapeutic Exposed_CT0048_A4	0	Treatment period: post baseline	6	PR_0291_Therapeutic Exposed_CT0048	0
FALSE	CT0048	EU Clinical Trials Register	2015-001999-22	Polatuzumab vedotin	POLIVY	PR_0291	CT0048_A5_003	5	Anti-Polatuzumab Vedotin Antibodies	Therapeutic Naive	Dose-escalation phase: 1.8 mg pola + 10 mg l + 375 mg r in dlbcl	Treatment period: baseline	Participants with dlbcl received lenalidomide, 10 mg, capsules orally qd on days 1-21 of cycles 1-6 (1 cycle = 28 days) along with rituximab, 375 milligrams per square meter (mg/m^2), as iv infusion on day 1 of cycles 1-6 and polatuzumab vedotin, 1.8 mg/kg, as an iv infusion on day 1 of cycles 1 to 6, as induction treatment. thereafter participants who achieved cr or pr at eoi received consolidat…	Lenalidomide 10 mg po qd_x000D_ rituximab 375 mg/m2 iv_x000D_ polatuzumab vedotin 1.8 mg/kg iv_x000D_ consolidation treatment:_x000D_ lenalidomide 10 mg po qd_x000D_ rituximab 375 mg/m2 iv	Cancer and neoplasms	Relapsed Or Refractory Follicular Lymphoma_x000D_ Relapsed Or Refractory Diffuse Large B-Cell Lymphoma	Lenalidomide, Polatuzumab Vedotin	1. Age greater than or equal to (>/=) 18 years_x000D_ 2. Eastern Cooperative Oncology Group (ECOG) performance status of 0, 1, or 2_x000D_ 3. For obinutuzumab in combination with polatuzumab vedotin and lenalidomide (G + Pola + Len) treatment group: R/R FL after treatment with at least one prior chemoimmunotherapy regimen that included an anti-CD20 monoclonal antibody and for which no other more …	42452	2021-12-15	Intravenous	0	3	0	0	NA	NA	NA	NA	NA	NA	NA	NA	NA	NA	NA	NA	NA	Prospective	Not Randomized	Open Label	Parallel Assignment	1. Percentage of Participants with CR, Determined by an Independent Review Committee (IRC) on the Basis of Positron Emission Tomography (PET) and Computed Tomography (CT) Scans [ Time Frame: Within 6 to 8 weeks after Day 1 of Cycle 6 (up to approximately 28 weeks) ]_x000D_ 2. Percentage of Participants with Adverse Events (AEs) [ Time Frame: Up to approximately 3 years ]_x000D_ 3. Percentage of P…	PR_0291_Therapeutic Naive_CT0048_A5	0	Treatment period: baseline	3	PR_0291_Therapeutic Naive_CT0048	1.85185
FALSE	CT0048	EU Clinical Trials Register	2015-001999-22	Polatuzumab vedotin	POLIVY	PR_0291	CT0048_A5_004	5	Anti-Polatuzumab Vedotin Antibodies	Therapeutic Exposed	Dose-escalation phase: 1.8 mg pola + 10 mg l + 375 mg r in dlbcl	Treatment period: post baseline	Participants with dlbcl received lenalidomide, 10 mg, capsules orally qd on days 1-21 of cycles 1-6 (1 cycle = 28 days) along with rituximab, 375 milligrams per square meter (mg/m^2), as iv infusion on day 1 of cycles 1-6 and polatuzumab vedotin, 1.8 mg/kg, as an iv infusion on day 1 of cycles 1 to 6, as induction treatment. thereafter participants who achieved cr or pr at eoi received consolidat…	Lenalidomide 10 mg po qd_x000D_ rituximab 375 mg/m2 iv_x000D_ polatuzumab vedotin 1.8 mg/kg iv_x000D_ consolidation treatment:_x000D_ lenalidomide 10 mg po qd_x000D_ rituximab 375 mg/m2 iv	Cancer and neoplasms	Relapsed Or Refractory Follicular Lymphoma_x000D_ Relapsed Or Refractory Diffuse Large B-Cell Lymphoma	Lenalidomide, Polatuzumab Vedotin	1. Age greater than or equal to (>/=) 18 years_x000D_ 2. Eastern Cooperative Oncology Group (ECOG) performance status of 0, 1, or 2_x000D_ 3. For obinutuzumab in combination with polatuzumab vedotin and lenalidomide (G + Pola + Len) treatment group: R/R FL after treatment with at least one prior chemoimmunotherapy regimen that included an anti-CD20 monoclonal antibody and for which no other more …	42452	2021-12-15	Intravenous	2098	3	0	0	NA	NA	NA	NA	NA	NA	NA	NA	NA	NA	NA	NA	NA	Prospective	Not Randomized	Open Label	Parallel Assignment	1. Percentage of Participants with CR, Determined by an Independent Review Committee (IRC) on the Basis of Positron Emission Tomography (PET) and Computed Tomography (CT) Scans [ Time Frame: Within 6 to 8 weeks after Day 1 of Cycle 6 (up to approximately 28 weeks) ]_x000D_ 2. Percentage of Participants with Adverse Events (AEs) [ Time Frame: Up to approximately 3 years ]_x000D_ 3. Percentage of P…	PR_0291_Therapeutic Exposed_CT0048_A5	0	Treatment period: post baseline	3	PR_0291_Therapeutic Exposed_CT0048	0
FALSE	CT0048	EU Clinical Trials Register	2015-001999-22	Polatuzumab vedotin	POLIVY	PR_0291	CT0048_A6_003	6	Anti-Polatuzumab Vedotin Antibodies	Therapeutic Naive	Dose-escalation phase: 1.8 mg pola + 15 mg l + 375 mg r in dlbcl	Treatment period: baseline	Participants with dlbcl received lenalidomide, 15 mg, capsules orally qd on days 1-21 of cycles 1-6 (1 cycle = 28 days) along with rituximab, 375 mg/m^2, as iv infusion on day 1 of cycles 1-6 and polatuzumab vedotin, 1.8 mg/kg, as an iv infusion on day 1 of cycles 1 to 6, as induction treatment. thereafter participants who achieved cr or pr at eoi received consolidation treatment until disease pr…	Lenalidomide 15 mg po qd_x000D_ rituximab 375 mg/m2 iv_x000D_ polatuzumab vedotin 1.8 mg/kg iv_x000D_ consolidation treatment:_x000D_ lenalidomide 10 mg po qd_x000D_ rituximab 375 mg/m2 iv	Cancer and neoplasms	Relapsed Or Refractory Follicular Lymphoma_x000D_ Relapsed Or Refractory Diffuse Large B-Cell Lymphoma	Lenalidomide, Polatuzumab Vedotin	1. Age greater than or equal to (>/=) 18 years_x000D_ 2. Eastern Cooperative Oncology Group (ECOG) performance status of 0, 1, or 2_x000D_ 3. For obinutuzumab in combination with polatuzumab vedotin and lenalidomide (G + Pola + Len) treatment group: R/R FL after treatment with at least one prior chemoimmunotherapy regimen that included an anti-CD20 monoclonal antibody and for which no other more …	42452	2021-12-15	Intravenous	0	5	0	0	NA	NA	NA	NA	NA	NA	NA	NA	NA	NA	NA	NA	NA	Prospective	Not Randomized	Open Label	Parallel Assignment	1. Percentage of Participants with CR, Determined by an Independent Review Committee (IRC) on the Basis of Positron Emission Tomography (PET) and Computed Tomography (CT) Scans [ Time Frame: Within 6 to 8 weeks after Day 1 of Cycle 6 (up to approximately 28 weeks) ]_x000D_ 2. Percentage of Participants with Adverse Events (AEs) [ Time Frame: Up to approximately 3 years ]_x000D_ 3. Percentage of P…	PR_0291_Therapeutic Naive_CT0048_A6	0	Treatment period: baseline	5	PR_0291_Therapeutic Naive_CT0048	1.85185
FALSE	CT0048	EU Clinical Trials Register	2015-001999-22	Polatuzumab vedotin	POLIVY	PR_0291	CT0048_A6_004	6	Anti-Polatuzumab Vedotin Antibodies	Therapeutic Exposed	Dose-escalation phase: 1.8 mg pola + 15 mg l + 375 mg r in dlbcl	Treatment period: post baseline	Participants with dlbcl received lenalidomide, 15 mg, capsules orally qd on days 1-21 of cycles 1-6 (1 cycle = 28 days) along with rituximab, 375 mg/m^2, as iv infusion on day 1 of cycles 1-6 and polatuzumab vedotin, 1.8 mg/kg, as an iv infusion on day 1 of cycles 1 to 6, as induction treatment. thereafter participants who achieved cr or pr at eoi received consolidation treatment until disease pr…	Lenalidomide 15 mg po qd_x000D_ rituximab 375 mg/m2 iv_x000D_ polatuzumab vedotin 1.8 mg/kg iv_x000D_ consolidation treatment:_x000D_ lenalidomide 10 mg po qd_x000D_ rituximab 375 mg/m2 iv	Cancer and neoplasms	Relapsed Or Refractory Follicular Lymphoma_x000D_ Relapsed Or Refractory Diffuse Large B-Cell Lymphoma	Lenalidomide, Polatuzumab Vedotin	1. Age greater than or equal to (>/=) 18 years_x000D_ 2. Eastern Cooperative Oncology Group (ECOG) performance status of 0, 1, or 2_x000D_ 3. For obinutuzumab in combination with polatuzumab vedotin and lenalidomide (G + Pola + Len) treatment group: R/R FL after treatment with at least one prior chemoimmunotherapy regimen that included an anti-CD20 monoclonal antibody and for which no other more …	42452	2021-12-15	Intravenous	2098	4	0	0	NA	NA	NA	NA	NA	NA	NA	NA	NA	NA	NA	NA	NA	Prospective	Not Randomized	Open Label	Parallel Assignment	1. Percentage of Participants with CR, Determined by an Independent Review Committee (IRC) on the Basis of Positron Emission Tomography (PET) and Computed Tomography (CT) Scans [ Time Frame: Within 6 to 8 weeks after Day 1 of Cycle 6 (up to approximately 28 weeks) ]_x000D_ 2. Percentage of Participants with Adverse Events (AEs) [ Time Frame: Up to approximately 3 years ]_x000D_ 3. Percentage of P…	PR_0291_Therapeutic Exposed_CT0048_A6	0	Treatment period: post baseline	4	PR_0291_Therapeutic Exposed_CT0048	0
FALSE	CT0048	EU Clinical Trials Register	2015-001999-22	Polatuzumab vedotin	POLIVY	PR_0291	CT0048_A7_003	7	Anti-Polatuzumab Vedotin Antibodies	Therapeutic Naive	Dose-escalation phase: 1.8 mg pola + 20 mg l + 375 mg r in dlbcl	Treatment period: baseline	Participants with dlbcl received lenalidomide, 20 mg, capsules orally qd on days 1-21 of cycles 1-6 (1 cycle = 28 days) along with rituximab, 375 mg/m^2, as iv infusion on day 1 of cycles 1-6 and polatuzumab vedotin, 1.8 mg/kg, as an iv infusion on day 1 of cycles 1 to 6, as induction treatment. thereafter participants who achieved cr or pr at eoi received consolidation treatment until disease pr…	Lenalidomide 20 mg po qd_x000D_ rituximab 375 mg/m2 iv_x000D_ polatuzumab vedotin 1.8 mg/kg iv_x000D_ consolidation treatment:_x000D_ lenalidomide 10 mg po qd_x000D_ rituximab 375 mg/m2 iv	Cancer and neoplasms	Relapsed Or Refractory Follicular Lymphoma_x000D_ Relapsed Or Refractory Diffuse Large B-Cell Lymphoma	Lenalidomide, Polatuzumab Vedotin	1. Age greater than or equal to (>/=) 18 years_x000D_ 2. Eastern Cooperative Oncology Group (ECOG) performance status of 0, 1, or 2_x000D_ 3. For obinutuzumab in combination with polatuzumab vedotin and lenalidomide (G + Pola + Len) treatment group: R/R FL after treatment with at least one prior chemoimmunotherapy regimen that included an anti-CD20 monoclonal antibody and for which no other more …	42452	2021-12-15	Intravenous	0	10	0	0	NA	NA	NA	NA	NA	NA	NA	NA	NA	NA	NA	NA	NA	Prospective	Not Randomized	Open Label	Parallel Assignment	1. Percentage of Participants with CR, Determined by an Independent Review Committee (IRC) on the Basis of Positron Emission Tomography (PET) and Computed Tomography (CT) Scans [ Time Frame: Within 6 to 8 weeks after Day 1 of Cycle 6 (up to approximately 28 weeks) ]_x000D_ 2. Percentage of Participants with Adverse Events (AEs) [ Time Frame: Up to approximately 3 years ]_x000D_ 3. Percentage of P…	PR_0291_Therapeutic Naive_CT0048_A7	0	Treatment period: baseline	10	PR_0291_Therapeutic Naive_CT0048	1.85185
FALSE	CT0048	EU Clinical Trials Register	2015-001999-22	Polatuzumab vedotin	POLIVY	PR_0291	CT0048_A7_004	7	Anti-Polatuzumab Vedotin Antibodies	Therapeutic Exposed	Dose-escalation phase: 1.8 mg pola + 20 mg l + 375 mg r in dlbcl	Treatment period: post baseline	Participants with dlbcl received lenalidomide, 20 mg, capsules orally qd on days 1-21 of cycles 1-6 (1 cycle = 28 days) along with rituximab, 375 mg/m^2, as iv infusion on day 1 of cycles 1-6 and polatuzumab vedotin, 1.8 mg/kg, as an iv infusion on day 1 of cycles 1 to 6, as induction treatment. thereafter participants who achieved cr or pr at eoi received consolidation treatment until disease pr…	Lenalidomide 20 mg po qd_x000D_ rituximab 375 mg/m2 iv_x000D_ polatuzumab vedotin 1.8 mg/kg iv_x000D_ consolidation treatment:_x000D_ lenalidomide 10 mg po qd_x000D_ rituximab 375 mg/m2 iv	Cancer and neoplasms	Relapsed Or Refractory Follicular Lymphoma_x000D_ Relapsed Or Refractory Diffuse Large B-Cell Lymphoma	Lenalidomide, Polatuzumab Vedotin	1. Age greater than or equal to (>/=) 18 years_x000D_ 2. Eastern Cooperative Oncology Group (ECOG) performance status of 0, 1, or 2_x000D_ 3. For obinutuzumab in combination with polatuzumab vedotin and lenalidomide (G + Pola + Len) treatment group: R/R FL after treatment with at least one prior chemoimmunotherapy regimen that included an anti-CD20 monoclonal antibody and for which no other more …	42452	2021-12-15	Intravenous	2098	7	0	0	NA	NA	NA	NA	NA	NA	NA	NA	NA	NA	NA	NA	NA	Prospective	Not Randomized	Open Label	Parallel Assignment	1. Percentage of Participants with CR, Determined by an Independent Review Committee (IRC) on the Basis of Positron Emission Tomography (PET) and Computed Tomography (CT) Scans [ Time Frame: Within 6 to 8 weeks after Day 1 of Cycle 6 (up to approximately 28 weeks) ]_x000D_ 2. Percentage of Participants with Adverse Events (AEs) [ Time Frame: Up to approximately 3 years ]_x000D_ 3. Percentage of P…	PR_0291_Therapeutic Exposed_CT0048_A7	0	Treatment period: post baseline	7	PR_0291_Therapeutic Exposed_CT0048	0
FALSE	CT0048	EU Clinical Trials Register	2015-001999-22	Polatuzumab vedotin	POLIVY	PR_0291	CT0048_A8_003	8	Anti-Polatuzumab Vedotin Antibodies	Therapeutic Naive	Expansion phase: 1.4 mg pola + 20 mg l + 1000 mg g in fl	Treatment period: baseline	Participants with fl received lenalidomide, 20 mg capsules orally qd on days 1-21 of cycles 1 to 6 (1 cycle = 28 days) along with obinutuzumab, 1000 mg, as iv infusion on days 1, 8, and 15 of cycle 1 and then on day 1 of cycles 2-6, and polatuzumab vedotin, 1.4 mg/kg, iv infusion on day 1 of cycles 1-6, as induction treatment. thereafter participants who achieved cr, pr, or sd at eoi received mai…	Lenalidomide 20 mg po qd_x000D_ obinutuzumab 1000 mg iv_x000D_ polatuzumab vedotin 1.4 mg/kg iv_x000D_ maintenance:_x000D_ lenalidomide 10 mg po qd_x000D_ obinutuzumab 1000 mg iv	Cancer and neoplasms	Relapsed Or Refractory Follicular Lymphoma_x000D_ Relapsed Or Refractory Diffuse Large B-Cell Lymphoma	Lenalidomide, Polatuzumab Vedotin	1. Age greater than or equal to (>/=) 18 years_x000D_ 2. Eastern Cooperative Oncology Group (ECOG) performance status of 0, 1, or 2_x000D_ 3. For obinutuzumab in combination with polatuzumab vedotin and lenalidomide (G + Pola + Len) treatment group: R/R FL after treatment with at least one prior chemoimmunotherapy regimen that included an anti-CD20 monoclonal antibody and for which no other more …	42452	2021-12-15	Intravenous	0	38	1	2.63158	NA	NA	NA	NA	NA	NA	NA	NA	NA	NA	NA	NA	NA	Prospective	Not Randomized	Open Label	Parallel Assignment	1. Percentage of Participants with CR, Determined by an Independent Review Committee (IRC) on the Basis of Positron Emission Tomography (PET) and Computed Tomography (CT) Scans [ Time Frame: Within 6 to 8 weeks after Day 1 of Cycle 6 (up to approximately 28 weeks) ]_x000D_ 2. Percentage of Participants with Adverse Events (AEs) [ Time Frame: Up to approximately 3 years ]_x000D_ 3. Percentage of P…	PR_0291_Therapeutic Naive_CT0048_A8	2.63158	Treatment period: baseline	38	PR_0291_Therapeutic Naive_CT0048	1.85185
FALSE	CT0048	EU Clinical Trials Register	2015-001999-22	Polatuzumab vedotin	POLIVY	PR_0291	CT0048_A8_004	8	Anti-Polatuzumab Vedotin Antibodies	Therapeutic Exposed	Expansion phase: 1.4 mg pola + 20 mg l + 1000 mg g in fl	Treatment period: post baseline	Participants with fl received lenalidomide, 20 mg capsules orally qd on days 1-21 of cycles 1 to 6 (1 cycle = 28 days) along with obinutuzumab, 1000 mg, as iv infusion on days 1, 8, and 15 of cycle 1 and then on day 1 of cycles 2-6, and polatuzumab vedotin, 1.4 mg/kg, iv infusion on day 1 of cycles 1-6, as induction treatment. thereafter participants who achieved cr, pr, or sd at eoi received mai…	Lenalidomide 20 mg po qd_x000D_ obinutuzumab 1000 mg iv_x000D_ polatuzumab vedotin 1.4 mg/kg iv_x000D_ maintenance:_x000D_ lenalidomide 10 mg po qd_x000D_ obinutuzumab 1000 mg iv	Cancer and neoplasms	Relapsed Or Refractory Follicular Lymphoma_x000D_ Relapsed Or Refractory Diffuse Large B-Cell Lymphoma	Lenalidomide, Polatuzumab Vedotin	1. Age greater than or equal to (>/=) 18 years_x000D_ 2. Eastern Cooperative Oncology Group (ECOG) performance status of 0, 1, or 2_x000D_ 3. For obinutuzumab in combination with polatuzumab vedotin and lenalidomide (G + Pola + Len) treatment group: R/R FL after treatment with at least one prior chemoimmunotherapy regimen that included an anti-CD20 monoclonal antibody and for which no other more …	42452	2021-12-15	Intravenous	2098	38	0	0	NA	NA	NA	NA	NA	NA	NA	NA	NA	NA	NA	NA	NA	Prospective	Not Randomized	Open Label	Parallel Assignment	1. Percentage of Participants with CR, Determined by an Independent Review Committee (IRC) on the Basis of Positron Emission Tomography (PET) and Computed Tomography (CT) Scans [ Time Frame: Within 6 to 8 weeks after Day 1 of Cycle 6 (up to approximately 28 weeks) ]_x000D_ 2. Percentage of Participants with Adverse Events (AEs) [ Time Frame: Up to approximately 3 years ]_x000D_ 3. Percentage of P…	PR_0291_Therapeutic Exposed_CT0048_A8	0	Treatment period: post baseline	38	PR_0291_Therapeutic Exposed_CT0048	0
FALSE	CT0048	EU Clinical Trials Register	2015-001999-22	Polatuzumab vedotin	POLIVY	PR_0291	CT0048_A9_003	9	Anti-Polatuzumab Vedotin Antibodies	Therapeutic Naive	Expansion phase: 1.8 mg pola + 20 mg l + 375 mg r in dlbcl	Treatment period: baseline	Participants with dlbcl received lenalidomide, 20 mg, capsules orally qd on days 1-21 of cycles 1-6 (1 cycle = 28 days) along with rituximab, 375 mg/m^2, as iv infusion on day 1 of cycles 1-6 and polatuzumab vedotin, 1.8 mg/kg, as an iv infusion on day 1 of cycles 1 to 6, as induction treatment. thereafter participants who achieved cr or pr at eoi received consolidation treatment until disease pr…	Lenalidomide 20 mg po qd_x000D_ rituximab 375 mg/m2 iv_x000D_ polatuzumab vedotin 1.8 mg/kg iv_x000D_ consolidation treatment:_x000D_ lenalidomide 10 mg po qd_x000D_ rituximab 375 mg/m2 iv	Cancer and neoplasms	Relapsed Or Refractory Follicular Lymphoma_x000D_ Relapsed Or Refractory Diffuse Large B-Cell Lymphoma	Lenalidomide, Polatuzumab Vedotin	1. Age greater than or equal to (>/=) 18 years_x000D_ 2. Eastern Cooperative Oncology Group (ECOG) performance status of 0, 1, or 2_x000D_ 3. For obinutuzumab in combination with polatuzumab vedotin and lenalidomide (G + Pola + Len) treatment group: R/R FL after treatment with at least one prior chemoimmunotherapy regimen that included an anti-CD20 monoclonal antibody and for which no other more …	42452	2021-12-15	Intravenous	0	37	1	2.7027	NA	NA	NA	NA	NA	NA	NA	NA	NA	NA	NA	NA	NA	Prospective	Not Randomized	Open Label	Parallel Assignment	1. Percentage of Participants with CR, Determined by an Independent Review Committee (IRC) on the Basis of Positron Emission Tomography (PET) and Computed Tomography (CT) Scans [ Time Frame: Within 6 to 8 weeks after Day 1 of Cycle 6 (up to approximately 28 weeks) ]_x000D_ 2. Percentage of Participants with Adverse Events (AEs) [ Time Frame: Up to approximately 3 years ]_x000D_ 3. Percentage of P…	PR_0291_Therapeutic Naive_CT0048_A9	2.7027	Treatment period: baseline	37	PR_0291_Therapeutic Naive_CT0048	1.85185
FALSE	CT0048	EU Clinical Trials Register	2015-001999-22	Polatuzumab vedotin	POLIVY	PR_0291	CT0048_A9_004	9	Anti-Polatuzumab Vedotin Antibodies	Therapeutic Exposed	Expansion phase: 1.8 mg pola + 20 mg l + 375 mg r in dlbcl	Treatment period: post baseline	Participants with dlbcl received lenalidomide, 20 mg, capsules orally qd on days 1-21 of cycles 1-6 (1 cycle = 28 days) along with rituximab, 375 mg/m^2, as iv infusion on day 1 of cycles 1-6 and polatuzumab vedotin, 1.8 mg/kg, as an iv infusion on day 1 of cycles 1 to 6, as induction treatment. thereafter participants who achieved cr or pr at eoi received consolidation treatment until disease pr…	Lenalidomide 20 mg po qd_x000D_ rituximab 375 mg/m2 iv_x000D_ polatuzumab vedotin 1.8 mg/kg iv_x000D_ consolidation treatment:_x000D_ lenalidomide 10 mg po qd_x000D_ rituximab 375 mg/m2 iv	Cancer and neoplasms	Relapsed Or Refractory Follicular Lymphoma_x000D_ Relapsed Or Refractory Diffuse Large B-Cell Lymphoma	Lenalidomide, Polatuzumab Vedotin	1. Age greater than or equal to (>/=) 18 years_x000D_ 2. Eastern Cooperative Oncology Group (ECOG) performance status of 0, 1, or 2_x000D_ 3. For obinutuzumab in combination with polatuzumab vedotin and lenalidomide (G + Pola + Len) treatment group: R/R FL after treatment with at least one prior chemoimmunotherapy regimen that included an anti-CD20 monoclonal antibody and for which no other more …	42452	2021-12-15	Intravenous	2098	37	0	0	NA	NA	NA	NA	NA	NA	NA	NA	NA	NA	NA	NA	NA	Prospective	Not Randomized	Open Label	Parallel Assignment	1. Percentage of Participants with CR, Determined by an Independent Review Committee (IRC) on the Basis of Positron Emission Tomography (PET) and Computed Tomography (CT) Scans [ Time Frame: Within 6 to 8 weeks after Day 1 of Cycle 6 (up to approximately 28 weeks) ]_x000D_ 2. Percentage of Participants with Adverse Events (AEs) [ Time Frame: Up to approximately 3 years ]_x000D_ 3. Percentage of P…	PR_0291_Therapeutic Exposed_CT0048_A9	0	Treatment period: post baseline	37	PR_0291_Therapeutic Exposed_CT0048	0
FALSE	CT0049	EU Clinical Trials Register	2015-002022-39	Obinutuzumab	GAZYVA	PR_0240	CT0049_A1_001	1	Anti-Obinutuzumab Antibodies	Therapeutic Exposed	Experimental: obinutuzumab 1000mg + mycophenolate mofetil/mycophenolic acid + methylprednisolone + prednisone	Treatment period	Participants will receive obinutuzumab 1000 milligrams (mg) intravenous (iv) infusion on days 1, 15, 168, and 182 along with mmf/mpa at a starting dose of 1500 mg/day (or equivalent) administered orally in 2 or 3 divided doses. mmf/mpa dose will be up titrated to a target dose of 2.0 - 2.5 grams per day (g/day) (or equivalent). investigators, at their discretion, may use mpa as a substitute for m…	Obinutuzumab 1000 mg iv on days 1, 15, 168 and 182_x000D_ mmf/mpa 1500 mg/day orally in 2 or 3 divided doses_x000D_ methyl prednisolone 750-1000 mg iv qd for up to 3 days_x000D_ prednisone 0.5 mg/kg oral starting on day 16 and reduce to 7.5 mg/day by week 12	Inflammation and autoimmunity	Lupus Nephritis	Mycophenolate Mofetil/Mycophenolic Acid_x000D_ Methylprednisolone_x000D_ Prednisone	1. Diagnosis of Systemic Lupus Erythematosus (SLE), according to current American College of Rheumatology (ACR) criteria_x000D_ 2. Diagnosis of International Society of Nephrology/Renal Pathology Society (ISN/RPS) 2003 Class III or IV LN as evidenced by renal biopsy performed within 6 months prior to or during screening. Participants may co-exhibit Class V disease in addition to either ClassIII o…	42321	2023-10-01	Intravenous	728	64	6	9.38	NA	NA	NA	NA	NA	NA	NA	NA	NA	NA	NA	NA	NA	Prospective	Randomized	Double	Placebo/Sham	Percentage of Participants Who Achieve Protocol Defined Complete Renal Response (CRR) at Week 52 [ Time Frame: From baseline to Week 52]	PR_0240_Therapeutic Exposed_CT0049_A1	9.38	Treatment period	64	PR_0240_Therapeutic Exposed_CT0049	9.38
TRUE	CT0050	EU Clinical Trials Register	2015-003715-38	Durvalumab	IMFINZI	PR_0119	CT0050_A1_001	1	Anti-Durvalumab Antibodies	Therapeutic Exposed	Escalation durvalumab dose 1 (q4w)	Overall study	Participants received durvalumab iv escalation doses (dose 1) every 4 weeks (q4w; up to 13 doses)	Durvalumab: escalation doses 1 iv q4w up to 13 doses	Cancer and neoplasms	Locally Advanced Or Metastatic Squamous Or Nonsquamous Non- Small Cell Lung Cancer	Tremelimumab	1. Age >= 18 years_x000D_ 2. Histologically confirmed locally advanced or metastatic squamous or nonsquamous NSCLC_x000D_ 3. ECOG performance status of 0 or 1_x000D_ 4. At least 1 measurable lesion according to RECIST Version 1.1_x000D_ 5. At least 1 lesion amenable to biopsy at screening_x000D_ 6. Adequate organ and marrow function	41572	2019-09-17	Intravenous	2190	3	0	0	NA	Treatment-emergent (boosted + induced)	NA	NA	NA	NA	NA	NA	NA	NA	NA	NA	NA	Prospective	Not Randomized	Open Label	NA	1. Number of Participants With Dose-limiting Toxicities (DLT) in the Dose-escalation phase_x000D_ 2. Number of Participants With Treatment-emergent Adverse Events (TEAEs) and Treatment-emergent Serious Adverse Events (TESAEs)_x000D_ 3. Number of Participants With Abnormal Clinical Laboratory Parameters Reported as TEAEs_x000D_ 4. Number of Participants With Abnormal Vital Signs and Physical Exami…	PR_0119_Therapeutic Exposed_CT0050_A1	0	Overall study	3	PR_0119_Therapeutic Exposed_CT0050	3.52564
TRUE	CT0050	EU Clinical Trials Register	2015-003715-38	Durvalumab	IMFINZI	PR_0119	CT0050_A2_001	2	Anti-Durvalumab Antibodies	Therapeutic Exposed	Escalation durvalumab dose 2 (q4w)	Overall study	Participants received durvalumab iv escalation doses (dose 2) every 4 weeks (q4w; up to 13 doses)	Durvalumab: escalation doses 2 iv q4w up to 13 doses	Cancer and neoplasms	Locally Advanced Or Metastatic Squamous Or Nonsquamous Non- Small Cell Lung Cancer	Tremelimumab	1. Age >= 18 years_x000D_ 2. Histologically confirmed locally advanced or metastatic squamous or nonsquamous NSCLC_x000D_ 3. ECOG performance status of 0 or 1_x000D_ 4. At least 1 measurable lesion according to RECIST Version 1.1_x000D_ 5. At least 1 lesion amenable to biopsy at screening_x000D_ 6. Adequate organ and marrow function	41572	2019-09-17	Intravenous	2190	5	1	20	NA	Treatment-emergent (boosted + induced)	NA	NA	NA	NA	NA	NA	NA	NA	NA	NA	NA	Prospective	Not Randomized	Open Label	NA	1. Number of Participants With Dose-limiting Toxicities (DLT) in the Dose-escalation phase_x000D_ 2. Number of Participants With Treatment-emergent Adverse Events (TEAEs) and Treatment-emergent Serious Adverse Events (TESAEs)_x000D_ 3. Number of Participants With Abnormal Clinical Laboratory Parameters Reported as TEAEs_x000D_ 4. Number of Participants With Abnormal Vital Signs and Physical Exami…	PR_0119_Therapeutic Exposed_CT0050_A2	20	Overall study	5	PR_0119_Therapeutic Exposed_CT0050	3.52564
TRUE	CT0050	EU Clinical Trials Register	2015-003715-38	Durvalumab	IMFINZI	PR_0119	CT0050_A3_001	3	Anti-Durvalumab Antibodies	Therapeutic Exposed	Escalation durvalumab dose 3 (q4w)	Overall study	Participants received durvalumab iv escalation doses (dose 3) every 4 weeks (q4w; up to 13 doses)	Durvalumab: escalation doses 3 iv q4w up to 13 doses	Cancer and neoplasms	Locally Advanced Or Metastatic Squamous Or Nonsquamous Non- Small Cell Lung Cancer	Tremelimumab	1. Age >= 18 years_x000D_ 2. Histologically confirmed locally advanced or metastatic squamous or nonsquamous NSCLC_x000D_ 3. ECOG performance status of 0 or 1_x000D_ 4. At least 1 measurable lesion according to RECIST Version 1.1_x000D_ 5. At least 1 lesion amenable to biopsy at screening_x000D_ 6. Adequate organ and marrow function	41572	2019-09-17	Intravenous	2190	35	4	11.4286	NA	Treatment-emergent (boosted + induced)	NA	NA	NA	NA	NA	NA	NA	NA	NA	NA	NA	Prospective	Not Randomized	Open Label	NA	1. Number of Participants With Dose-limiting Toxicities (DLT) in the Dose-escalation phase_x000D_ 2. Number of Participants With Treatment-emergent Adverse Events (TEAEs) and Treatment-emergent Serious Adverse Events (TESAEs)_x000D_ 3. Number of Participants With Abnormal Clinical Laboratory Parameters Reported as TEAEs_x000D_ 4. Number of Participants With Abnormal Vital Signs and Physical Exami…	PR_0119_Therapeutic Exposed_CT0050_A3	11.4286	Overall study	35	PR_0119_Therapeutic Exposed_CT0050	3.52564
TRUE	CT0050	EU Clinical Trials Register	2015-003715-38	Durvalumab	IMFINZI	PR_0119	CT0050_A4_001	4	Anti-Durvalumab Antibodies	Therapeutic Exposed	Escalation & expansion durvalumab dose 4 (q4w)	Overall study	Participants received durvalumab iv escalation and expansion doses (dose 3) every 4 weeks (q4w; up to 13 doses)	Durvalumab: escalation and expansion doses 4 iv q4w up to 13 doses	Cancer and neoplasms	Locally Advanced Or Metastatic Squamous Or Nonsquamous Non- Small Cell Lung Cancer	Tremelimumab	1. Age >= 18 years_x000D_ 2. Histologically confirmed locally advanced or metastatic squamous or nonsquamous NSCLC_x000D_ 3. ECOG performance status of 0 or 1_x000D_ 4. At least 1 measurable lesion according to RECIST Version 1.1_x000D_ 5. At least 1 lesion amenable to biopsy at screening_x000D_ 6. Adequate organ and marrow function	41572	2019-09-17	Intravenous	2190	247	5	2.02429	NA	Treatment-emergent (boosted + induced)	NA	NA	NA	NA	NA	NA	NA	NA	NA	NA	NA	Prospective	Not Randomized	Open Label	NA	1. Number of Participants With Dose-limiting Toxicities (DLT) in the Dose-escalation phase_x000D_ 2. Number of Participants With Treatment-emergent Adverse Events (TEAEs) and Treatment-emergent Serious Adverse Events (TESAEs)_x000D_ 3. Number of Participants With Abnormal Clinical Laboratory Parameters Reported as TEAEs_x000D_ 4. Number of Participants With Abnormal Vital Signs and Physical Exami…	PR_0119_Therapeutic Exposed_CT0050_A4	2.02429	Overall study	247	PR_0119_Therapeutic Exposed_CT0050	3.52564
TRUE	CT0050	EU Clinical Trials Register	2015-003715-38	Durvalumab	IMFINZI	PR_0119	CT0050_A5_001	5	Anti-Durvalumab Antibodies	Therapeutic Exposed	Escalation durvalumab dose 2 (q2w)	Overall study	Participants received durvalumab iv escalation doses (dose 2) every two weeks (q2w; up to 26 doses)	Durvalumab: escalation doses 2 q2w for 12 months	Cancer and neoplasms	Locally Advanced Or Metastatic Squamous Or Nonsquamous Non- Small Cell Lung Cancer	Tremelimumab	1. Age >= 18 years_x000D_ 2. Histologically confirmed locally advanced or metastatic squamous or nonsquamous NSCLC_x000D_ 3. ECOG performance status of 0 or 1_x000D_ 4. At least 1 measurable lesion according to RECIST Version 1.1_x000D_ 5. At least 1 lesion amenable to biopsy at screening_x000D_ 6. Adequate organ and marrow function	41572	2019-09-17	Intravenous	2190	22	1	4.54545	NA	Treatment-emergent (boosted + induced)	NA	NA	NA	NA	NA	NA	NA	NA	NA	NA	NA	Prospective	Not Randomized	Open Label	NA	1. Number of Participants With Dose-limiting Toxicities (DLT) in the Dose-escalation phase_x000D_ 2. Number of Participants With Treatment-emergent Adverse Events (TEAEs) and Treatment-emergent Serious Adverse Events (TESAEs)_x000D_ 3. Number of Participants With Abnormal Clinical Laboratory Parameters Reported as TEAEs_x000D_ 4. Number of Participants With Abnormal Vital Signs and Physical Exami…	PR_0119_Therapeutic Exposed_CT0050_A5	4.54545	Overall study	22	PR_0119_Therapeutic Exposed_CT0050	3.52564
TRUE	CT0050	EU Clinical Trials Register	2015-003715-38	Tremelimumab	IMJUDO	PR_0401	CT0050_A6_001	6	Anti-Tremelimumab Antibodies	Therapeutic Exposed	Escalation tremelimumab dose 3 (q4w)	Overall study	Participants received iv tremelimumab escalation dose (dose 3) q4w for 6 doses and then every 12 weeks (q12w) for 3 doses (up to 9 doses in total) for 12 months or until disease progression	Tremelimumab: dose 3 iv q4w for 6 doses	Cancer and neoplasms	Locally Advanced Or Metastatic Squamous Or Nonsquamous Non- Small Cell Lung Cancer	Tremelimumab	1. Age >= 18 years_x000D_ 2. Histologically confirmed locally advanced or metastatic squamous or nonsquamous NSCLC_x000D_ 3. ECOG performance status of 0 or 1_x000D_ 4. At least 1 measurable lesion according to RECIST Version 1.1_x000D_ 5. At least 1 lesion amenable to biopsy at screening_x000D_ 6. Adequate organ and marrow function	41572	2019-09-17	Intravenous	2190	9	0	0	NA	Treatment-emergent (boosted + induced)	NA	NA	NA	NA	NA	NA	NA	NA	NA	NA	NA	Prospective	Not Randomized	Open Label	NA	1. Number of Participants With Dose-limiting Toxicities (DLT) in the Dose-escalation phase_x000D_ 2. Number of Participants With Treatment-emergent Adverse Events (TEAEs) and Treatment-emergent Serious Adverse Events (TESAEs)_x000D_ 3. Number of Participants With Abnormal Clinical Laboratory Parameters Reported as TEAEs_x000D_ 4. Number of Participants With Abnormal Vital Signs and Physical Exami…	PR_0401_Therapeutic Exposed_CT0050_A6	0	Overall study	9	PR_0401_Therapeutic Exposed_CT0050	7.11864
TRUE	CT0050	EU Clinical Trials Register	2015-003715-38	Tremelimumab	IMJUDO	PR_0401	CT0050_A7_001	7	Anti-Tremelimumab Antibodies	Therapeutic Exposed	Escalation tremelimumab dose 1 (q4w)	Overall study	Participants received iv tremelimumab escalation dose (dose 1) q4w for 6 doses and then every 12 weeks (q12w) for 3 doses (up to 9 doses in total) for 12 months or until disease progression	Tremelimumab: dose 1 iv q4w for 6 doses	Cancer and neoplasms	Locally Advanced Or Metastatic Squamous Or Nonsquamous Non- Small Cell Lung Cancer	Tremelimumab	1. Age >= 18 years_x000D_ 2. Histologically confirmed locally advanced or metastatic squamous or nonsquamous NSCLC_x000D_ 3. ECOG performance status of 0 or 1_x000D_ 4. At least 1 measurable lesion according to RECIST Version 1.1_x000D_ 5. At least 1 lesion amenable to biopsy at screening_x000D_ 6. Adequate organ and marrow function	41572	2019-09-17	Intravenous	2190	47	6	12.766	NA	Treatment-emergent (boosted + induced)	NA	NA	NA	NA	NA	NA	NA	NA	NA	NA	NA	Prospective	Not Randomized	Open Label	NA	1. Number of Participants With Dose-limiting Toxicities (DLT) in the Dose-escalation phase_x000D_ 2. Number of Participants With Treatment-emergent Adverse Events (TEAEs) and Treatment-emergent Serious Adverse Events (TESAEs)_x000D_ 3. Number of Participants With Abnormal Clinical Laboratory Parameters Reported as TEAEs_x000D_ 4. Number of Participants With Abnormal Vital Signs and Physical Exami…	PR_0401_Therapeutic Exposed_CT0050_A7	12.766	Overall study	47	PR_0401_Therapeutic Exposed_CT0050	7.11864
TRUE	CT0050	EU Clinical Trials Register	2015-003715-38	Tremelimumab	IMJUDO	PR_0401	CT0050_A8_001	8	Anti-Tremelimumab Antibodies	Therapeutic Exposed	Escalation tremelimumab dose 2 (q4w)	Overall study	Participants received iv tremelimumab escalation dose (dose 2) q4w for 6 doses and then every 12 weeks (q12w) for 3 doses (up to 9 doses in total) for 12 months or until disease progression	Tremelimumab: dose 2 iv q4w for 6 doses	Cancer and neoplasms	Locally Advanced Or Metastatic Squamous Or Nonsquamous Non- Small Cell Lung Cancer	Tremelimumab	1. Age >= 18 years_x000D_ 2. Histologically confirmed locally advanced or metastatic squamous or nonsquamous NSCLC_x000D_ 3. ECOG performance status of 0 or 1_x000D_ 4. At least 1 measurable lesion according to RECIST Version 1.1_x000D_ 5. At least 1 lesion amenable to biopsy at screening_x000D_ 6. Adequate organ and marrow function	41572	2019-09-17	Intravenous	2190	28	1	3.57143	NA	Treatment-emergent (boosted + induced)	NA	NA	NA	NA	NA	NA	NA	NA	NA	NA	NA	Prospective	Not Randomized	Open Label	NA	1. Number of Participants With Dose-limiting Toxicities (DLT) in the Dose-escalation phase_x000D_ 2. Number of Participants With Treatment-emergent Adverse Events (TEAEs) and Treatment-emergent Serious Adverse Events (TESAEs)_x000D_ 3. Number of Participants With Abnormal Clinical Laboratory Parameters Reported as TEAEs_x000D_ 4. Number of Participants With Abnormal Vital Signs and Physical Exami…	PR_0401_Therapeutic Exposed_CT0050_A8	3.57143	Overall study	28	PR_0401_Therapeutic Exposed_CT0050	7.11864
TRUE	CT0050	EU Clinical Trials Register	2015-003715-38	Tremelimumab	IMJUDO	PR_0401	CT0050_A9_001	9	Anti-Tremelimumab Antibodies	Therapeutic Exposed	Expansion tremelimumab dose 1 (q4w)	Overall study	Participants received expansion tremelimumab dose (dose 1) iv q4w for 6 doses and then every 12 weeks (q12w) for 3 doses (up to 9 doses in total) for 12 months or until disease progression	Tremelimumab: dose 1 or 2 or 3 iv q4w for 6 doses and then q12w for 3 doses up to 9 doses in total for 12 months	Cancer and neoplasms	Locally Advanced Or Metastatic Squamous Or Nonsquamous Non- Small Cell Lung Cancer	Tremelimumab	1. Age >= 18 years_x000D_ 2. Histologically confirmed locally advanced or metastatic squamous or nonsquamous NSCLC_x000D_ 3. ECOG performance status of 0 or 1_x000D_ 4. At least 1 measurable lesion according to RECIST Version 1.1_x000D_ 5. At least 1 lesion amenable to biopsy at screening_x000D_ 6. Adequate organ and marrow function	41572	2019-09-17	Intravenous	2190	211	14	6.63507	NA	Treatment-emergent (boosted + induced)	NA	NA	NA	NA	NA	NA	NA	NA	NA	NA	NA	Prospective	Not Randomized	Open Label	NA	1. Number of Participants With Dose-limiting Toxicities (DLT) in the Dose-escalation phase_x000D_ 2. Number of Participants With Treatment-emergent Adverse Events (TEAEs) and Treatment-emergent Serious Adverse Events (TESAEs)_x000D_ 3. Number of Participants With Abnormal Clinical Laboratory Parameters Reported as TEAEs_x000D_ 4. Number of Participants With Abnormal Vital Signs and Physical Exami…	PR_0401_Therapeutic Exposed_CT0050_A9	6.63507	Overall study	211	PR_0401_Therapeutic Exposed_CT0050	7.11864
FALSE	CT0051	EU Clinical Trials Register	2016-001881-27	Atezolizumab	TECENTRIQ	PR_0048	CT0051_A1_001	1	Anti-Atezolizumab Antibodies	Therapeutic Naive	Experimental: atezolizumab	Treatment period - baseline	Participants received atezolizumab 1200 milligrams (mg) intravenous (iv) infusion every 3 weeks (q3w) for 16 cycles (each cycle=21 days) or 1 year (whichever occurred first)	Atezolizumab: 1200 mg iv infusion q3w for 16 cycles or one year (whichever occurred first)	Cancer and neoplasms	Renal Cell Carcinoma	None	Age >= 18 years_x000D_ Eastern Cooperative Oncology Group (ECOG) performance status of <= 1_x000D_ Able to comply with the study protocol, in the investigatorâ€™s judgment_x000D_ Pathologically confirmed RCC with a component of either clear cell histology or sarcomatoid histology that has not been previously treated in the adjuvant or neoadjuvant setting. Patient enrolled based on localized disea…	42738	2022-12-08	Intravenous	0	390	7	1.8	NA	NA	NA	NA	NA	NA	NA	NA	NA	NA	Hypersensitivity (Serious): 0.26	NA	NA	Prospective	Randomized	Double	Placebo/Sham	Independent Review Facility (IRF)-assessed disease free survival (DFS)	PR_0048_Therapeutic Naive_CT0051_A1	1.8	Treatment period - baseline	390	PR_0048_Therapeutic Naive_CT0051	1.8
FALSE	CT0051	EU Clinical Trials Register	2016-001881-27	Atezolizumab	TECENTRIQ	PR_0048	CT0051_A1_002	1	Anti-Atezolizumab Antibodies	Therapeutic Exposed	Experimental: atezolizumab	Treatment period	Participants received atezolizumab 1200 milligrams (mg) intravenous (iv) infusion every 3 weeks (q3w) for 16 cycles (each cycle=21 days) or 1 year (whichever occurred first)	Atezolizumab: 1200 mg iv infusion q3w for 16 cycles or one year (whichever occurred first)	Cancer and neoplasms	Renal Cell Carcinoma	None	Age >= 18 years_x000D_ Eastern Cooperative Oncology Group (ECOG) performance status of <= 1_x000D_ Able to comply with the study protocol, in the investigatorâ€™s judgment_x000D_ Pathologically confirmed RCC with a component of either clear cell histology or sarcomatoid histology that has not been previously treated in the adjuvant or neoadjuvant setting. Patient enrolled based on localized disea…	42738	2022-12-08	Intravenous	2249	390	102	26.4	NA	Treatment Emergent ADAs	NA	NA	NA	NA	NA	NA	NA	NA	NA	NA	NA	Prospective	Randomized	Double	Placebo/Sham	Independent Review Facility (IRF)-assessed disease free survival (DFS)	PR_0048_Therapeutic Exposed_CT0051_A1	26.4	Treatment period	390	PR_0048_Therapeutic Exposed_CT0051	26.4
TRUE	CT0052	EU Clinical Trials Register	2016-003579-22	Atezolizumab	TECENTRIQ	PR_0048	CT0052_A1_001	1	Anti-Atezolizumab Antibodies	Therapeutic Naive	Experimental: atezolizumab + obinutuzumab for mcl	Treatment period-baseline	Obinutuzumab:participants received 1000 mg of obinutuzumab as intravenous infusions on day 1 of each 21 day cycle for 8 cycles. participants also received 1000 mg of obinutuzumab on days 8 and 15 of the first cycle only. the first dose of obinutuzumab may have be split over day 1 and day 2 of cycle 1 (at the discretion of the investigator)_x000D_ atezolizumab:participants received 1200 mg of atez…	Obinutuzumab:1000 mg iv infusions on day 1 of each 21 day cycle for 8 cycles, also on days 8 and 15 of the first cycle only_x000D_ atezolizumab: 1200 mg iv on day 1 of each 21 day cycle for 8 cycles . from cycle 9, participants received 1200 mg of atezolizumab only for a further 10 cycles	Cancer and neoplasms	Relapsed/Refractory Mantle Cell Lymphoma_x000D_ Marginal Zone Lymphoma_x000D_ Waldenstrom Macroglobulinemia	Obinutuzumab	Ability to comply with the protocol_x000D_ Age >= 18 years_x000D_ Histologically documented, CD20 positive non-Hodgkin lymphoma (NHL), relapsed or refractory MCL and MZL. For WM relapse/refractory intended as reappearance of monoclonal IgM protein and/or recurrence of bone marrow involvement, lymphadenopathy/splenomegaly or symptoms attributable to active disease Patients must have failed at leas…	43060	2022-01-14	Intravenous	0	28	0	0	NA	Pre-existing ADA	NA	NA	NA	NA	NA	NA	NA	NA	NA	NA	NA	Prospective	Not Randomized	Open Label	Parallel Assignment	For MCL and Nodal and Extra-Nodal MZL, Objective Response at End of Induction (EOI) , (approximately 6 months)_x000D_ Best Overall Objective Response (BOR) for WM , At any time during the study (up to approximately 49 months)_x000D_ Objective Response at End of Induction (EOI) for Gastric MZL , (approximately 6 months)_x000D_ Objective Response at End of Induction (EOI) for Splenic MZL , (approxi…	PR_0048_Therapeutic Naive_CT0052_A1	0	Treatment period-baseline	28	PR_0048_Therapeutic Naive_CT0052	1.88679
TRUE	CT0052	EU Clinical Trials Register	2016-003579-22	Atezolizumab	TECENTRIQ	PR_0048	CT0052_A2_001	2	Anti-Atezolizumab Antibodies	Therapeutic Naive	Experimental: atezolizumab + obinutuzumab for wm	Treatment period-baseline	Obinutuzumab:participants received 1000 mg of obinutuzumab as intravenous infusions on day 1 of each 21 day cycle for 8 cycles. participants also received 1000 mg of obinutuzumab on days 8 and 15 of the first cycle only. the first dose of obinutuzumab may have be split over day 1 and day 2 of cycle 1 (at the discretion of the investigator)_x000D_ atezolizumab:participants received 1200 mg of atez…	Obinutuzumab:1000 mg iv infusions on day 1 of each 21 day cycle for 8 cycles. participants also received 1000 mg on days 8 and 15 of the first cycle only_x000D_ atezolizumab: 1200 mg iv on day 1 of each 21 day cycle for 8 cycles,from cycle 9, participants received 1200 mg of atezolizumab only for a further 10 cycles	Cancer and neoplasms	Relapsed/Refractory Mantle Cell Lymphoma_x000D_ Marginal Zone Lymphoma_x000D_ Waldenstrom Macroglobulinemia	Obinutuzumab	Ability to comply with the protocol_x000D_ Age >= 18 years_x000D_ Histologically documented, CD20 positive non-Hodgkin lymphoma (NHL), relapsed or refractory MCL and MZL. For WM relapse/refractory intended as reappearance of monoclonal IgM protein and/or recurrence of bone marrow involvement, lymphadenopathy/splenomegaly or symptoms attributable to active disease Patients must have failed at leas…	43060	2022-01-14	Intravenous	0	4	0	0	NA	Pre-existing ADA	NA	NA	NA	NA	NA	NA	NA	NA	NA	NA	NA	Prospective	Not Randomized	Open Label	Parallel Assignment	For MCL and Nodal and Extra-Nodal MZL, Objective Response at End of Induction (EOI) , (approximately 6 months)_x000D_ Best Overall Objective Response (BOR) for WM , At any time during the study (up to approximately 49 months)_x000D_ Objective Response at End of Induction (EOI) for Gastric MZL , (approximately 6 months)_x000D_ Objective Response at End of Induction (EOI) for Splenic MZL , (approxi…	PR_0048_Therapeutic Naive_CT0052_A2	0	Treatment period-baseline	4	PR_0048_Therapeutic Naive_CT0052	1.88679
TRUE	CT0052	EU Clinical Trials Register	2016-003579-22	Atezolizumab	TECENTRIQ	PR_0048	CT0052_A3_001	3	Anti-Atezolizumab Antibodies	Therapeutic Naive	Experimental: atezolizumab + rituximab for mzl	Treatment period-baseline	Rituximab :participants received 375mg/m2 of rituximab intravenously on day 1 of cycle 1. participants also received 1400 mg of rituximab subcutaneously on day 1 from cycles 2-8_x000D_ atezolizumab:participants received 1200 mg of atezolizumab intravenously on day 1 of cycle 1. from cycle 9, participants received 1200 mg of atezolizumab only for a further 10 cycles	Rituximab : 375mg/m2 iv on day 1 of cycle 1, also received 1400 mg sc on day 1 from cycles 2-8_x000D_ atezolizumab: 1200 mg iv on day 1 of each 21 day cycle for 8 cycles,from cycle 9, participants received 1200 mg of atezolizumab only for a further 10 cycles	Cancer and neoplasms	Relapsed/Refractory Mantle Cell Lymphoma_x000D_ Marginal Zone Lymphoma_x000D_ Waldenstrom Macroglobulinemia	Rituximab	Ability to comply with the protocol_x000D_ Age >= 18 years_x000D_ Histologically documented, CD20 positive non-Hodgkin lymphoma (NHL), relapsed or refractory MCL and MZL. For WM relapse/refractory intended as reappearance of monoclonal IgM protein and/or recurrence of bone marrow involvement, lymphadenopathy/splenomegaly or symptoms attributable to active disease Patients must have failed at leas…	43060	2022-01-14	Intravenous	0	21	1	4.7619	NA	Pre-existing ADA	NA	NA	NA	NA	NA	NA	NA	NA	NA	NA	NA	Prospective	Not Randomized	Open Label	Parallel Assignment	For MCL and Nodal and Extra-Nodal MZL, Objective Response at End of Induction (EOI) , (approximately 6 months)_x000D_ Best Overall Objective Response (BOR) for WM , At any time during the study (up to approximately 49 months)_x000D_ Objective Response at End of Induction (EOI) for Gastric MZL , (approximately 6 months)_x000D_ Objective Response at End of Induction (EOI) for Splenic MZL , (approxi…	PR_0048_Therapeutic Naive_CT0052_A3	4.7619	Treatment period-baseline	21	PR_0048_Therapeutic Naive_CT0052	1.88679
TRUE	CT0052	EU Clinical Trials Register	2016-003579-22	Atezolizumab	TECENTRIQ	PR_0048	CT0052_A1_002	1	Anti-Atezolizumab Antibodies	Therapeutic Exposed	Experimental: atezolizumab + obinutuzumab for mcl	Treatment period-post baseline	Obinutuzumab:participants received 1000 mg of obinutuzumab as intravenous infusions on day 1 of each 21 day cycle for 8 cycles. participants also received 1000 mg of obinutuzumab on days 8 and 15 of the first cycle only. the first dose of obinutuzumab may have be split over day 1 and day 2 of cycle 1 (at the discretion of the investigator)_x000D_ atezolizumab:participants received 1200 mg of atez…	Obinutuzumab:1000 mg iv infusions on day 1 of each 21 day cycle for 8 cycles, also on days 8 and 15 of the first cycle only_x000D_ atezolizumab: 1200 mg iv on day 1 of each 21 day cycle for 8 cycles . from cycle 9, participants received 1200 mg of atezolizumab only for a further 10 cycles	Cancer and neoplasms	Relapsed/Refractory Mantle Cell Lymphoma_x000D_ Marginal Zone Lymphoma_x000D_ Waldenstrom Macroglobulinemia	Obinutuzumab	Ability to comply with the protocol_x000D_ Age >= 18 years_x000D_ Histologically documented, CD20 positive non-Hodgkin lymphoma (NHL), relapsed or refractory MCL and MZL. For WM relapse/refractory intended as reappearance of monoclonal IgM protein and/or recurrence of bone marrow involvement, lymphadenopathy/splenomegaly or symptoms attributable to active disease Patients must have failed at leas…	43060	2022-01-14	Intravenous	1490	28	1	3.57143	NA	Treatment-induced ADA	NA	NA	NA	NA	NA	NA	NA	NA	NA	NA	NA	Prospective	Not Randomized	Open Label	Parallel Assignment	For MCL and Nodal and Extra-Nodal MZL, Objective Response at End of Induction (EOI) , (approximately 6 months)_x000D_ Best Overall Objective Response (BOR) for WM , At any time during the study (up to approximately 49 months)_x000D_ Objective Response at End of Induction (EOI) for Gastric MZL , (approximately 6 months)_x000D_ Objective Response at End of Induction (EOI) for Splenic MZL , (approxi…	PR_0048_Therapeutic Exposed_CT0052_A1	3.57143	Treatment period-post baseline	28	PR_0048_Therapeutic Exposed_CT0052	1.88679
TRUE	CT0052	EU Clinical Trials Register	2016-003579-22	Atezolizumab	TECENTRIQ	PR_0048	CT0052_A2_002	2	Anti-Atezolizumab Antibodies	Therapeutic Exposed	Experimental: atezolizumab + obinutuzumab for wm	Treatment period-post baseline	Obinutuzumab:participants received 1000 mg of obinutuzumab as intravenous infusions on day 1 of each 21 day cycle for 8 cycles. participants also received 1000 mg of obinutuzumab on days 8 and 15 of the first cycle only. the first dose of obinutuzumab may have be split over day 1 and day 2 of cycle 1 (at the discretion of the investigator)_x000D_ atezolizumab:participants received 1200 mg of atez…	Obinutuzumab:1000 mg iv infusions on day 1 of each 21 day cycle for 8 cycles. participants also received 1000 mg on days 8 and 15 of the first cycle only_x000D_ atezolizumab: 1200 mg iv on day 1 of each 21 day cycle for 8 cycles,from cycle 9, participants received 1200 mg of atezolizumab only for a further 10 cycles	Cancer and neoplasms	Relapsed/Refractory Mantle Cell Lymphoma_x000D_ Marginal Zone Lymphoma_x000D_ Waldenstrom Macroglobulinemia	Obinutuzumab	Ability to comply with the protocol_x000D_ Age >= 18 years_x000D_ Histologically documented, CD20 positive non-Hodgkin lymphoma (NHL), relapsed or refractory MCL and MZL. For WM relapse/refractory intended as reappearance of monoclonal IgM protein and/or recurrence of bone marrow involvement, lymphadenopathy/splenomegaly or symptoms attributable to active disease Patients must have failed at leas…	43060	2022-01-14	Intravenous	1490	4	0	0	NA	Treatment-induced ADA	NA	NA	NA	NA	NA	NA	NA	NA	NA	NA	NA	Prospective	Not Randomized	Open Label	Parallel Assignment	For MCL and Nodal and Extra-Nodal MZL, Objective Response at End of Induction (EOI) , (approximately 6 months)_x000D_ Best Overall Objective Response (BOR) for WM , At any time during the study (up to approximately 49 months)_x000D_ Objective Response at End of Induction (EOI) for Gastric MZL , (approximately 6 months)_x000D_ Objective Response at End of Induction (EOI) for Splenic MZL , (approxi…	PR_0048_Therapeutic Exposed_CT0052_A2	0	Treatment period-post baseline	4	PR_0048_Therapeutic Exposed_CT0052	1.88679
TRUE	CT0052	EU Clinical Trials Register	2016-003579-22	Atezolizumab	TECENTRIQ	PR_0048	CT0052_A3_002	3	Anti-Atezolizumab Antibodies	Therapeutic Exposed	Experimental: atezolizumab + rituximab for mzl	Treatment period-post baseline	Rituximab :participants received 375mg/m2 of rituximab intravenously on day 1 of cycle 1. participants also received 1400 mg of rituximab subcutaneously on day 1 from cycles 2-8_x000D_ atezolizumab:participants received 1200 mg of atezolizumab intravenously on day 1 of cycle 1. from cycle 9, participants received 1200 mg of atezolizumab only for a further 10 cycles	Rituximab : 375mg/m2 iv on day 1 of cycle 1, also received 1400 mg sc on day 1 from cycles 2-8_x000D_ atezolizumab: 1200 mg iv on day 1 of each 21 day cycle for 8 cycles,from cycle 9, participants received 1200 mg of atezolizumab only for a further 10 cycles	Cancer and neoplasms	Relapsed/Refractory Mantle Cell Lymphoma_x000D_ Marginal Zone Lymphoma_x000D_ Waldenstrom Macroglobulinemia	Rituximab	Ability to comply with the protocol_x000D_ Age >= 18 years_x000D_ Histologically documented, CD20 positive non-Hodgkin lymphoma (NHL), relapsed or refractory MCL and MZL. For WM relapse/refractory intended as reappearance of monoclonal IgM protein and/or recurrence of bone marrow involvement, lymphadenopathy/splenomegaly or symptoms attributable to active disease Patients must have failed at leas…	43060	2022-01-14	Intravenous	1490	21	0	0	NA	Treatment-induced ADA	NA	NA	NA	NA	NA	NA	NA	NA	NA	NA	NA	Prospective	Not Randomized	Open Label	Parallel Assignment	For MCL and Nodal and Extra-Nodal MZL, Objective Response at End of Induction (EOI) , (approximately 6 months)_x000D_ Best Overall Objective Response (BOR) for WM , At any time during the study (up to approximately 49 months)_x000D_ Objective Response at End of Induction (EOI) for Gastric MZL , (approximately 6 months)_x000D_ Objective Response at End of Induction (EOI) for Splenic MZL , (approxi…	PR_0048_Therapeutic Exposed_CT0052_A3	0	Treatment period-post baseline	21	PR_0048_Therapeutic Exposed_CT0052	1.88679
TRUE	CT0052	EU Clinical Trials Register	2016-003579-22	Rituximab	RITUXAN	PR_0306	CT0052_A3_003	3	Anti-Rituximab Antibodies	Therapeutic Naive	Experimental: atezolizumab + rituximab for mzl	Treatment period-baseline	Rituximab :participants received 375mg/m2 of rituximab intravenously on day 1 of cycle 1. participants also received 1400 mg of rituximab subcutaneously on day 1 from cycles 2-8_x000D_ atezolizumab:participants received 1200 mg of atezolizumab intravenously on day 1 of cycle 1. from cycle 9, participants received 1200 mg of atezolizumab only for a further 10 cycles	Rituximab : 375mg/m2 iv on day 1 of cycle 1, also received 1400 mg sc on day 1 from cycles 2-8_x000D_ atezolizumab: 1200 mg iv on day 1 of each 21 day cycle for 8 cycles,from cycle 9, participants received 1200 mg of atezolizumab only for a further 10 cycles	Cancer and neoplasms	Relapsed/Refractory Mantle Cell Lymphoma_x000D_ Marginal Zone Lymphoma_x000D_ Waldenstrom Macroglobulinemia	Rituximab	Ability to comply with the protocol_x000D_ Age >= 18 years_x000D_ Histologically documented, CD20 positive non-Hodgkin lymphoma (NHL), relapsed or refractory MCL and MZL. For WM relapse/refractory intended as reappearance of monoclonal IgM protein and/or recurrence of bone marrow involvement, lymphadenopathy/splenomegaly or symptoms attributable to active disease Patients must have failed at leas…	43060	2022-01-14	Intravenous	0	21	4	19.0476	NA	Pre-existing ADA	NA	NA	NA	NA	NA	NA	NA	NA	NA	NA	NA	Prospective	Not Randomized	Open Label	Parallel Assignment	For MCL and Nodal and Extra-Nodal MZL, Objective Response at End of Induction (EOI) , (approximately 6 months)_x000D_ Best Overall Objective Response (BOR) for WM , At any time during the study (up to approximately 49 months)_x000D_ Objective Response at End of Induction (EOI) for Gastric MZL , (approximately 6 months)_x000D_ Objective Response at End of Induction (EOI) for Splenic MZL , (approxi…	PR_0306_Therapeutic Naive_CT0052_A3	19.0476	Treatment period-baseline	21	PR_0306_Therapeutic Naive_CT0052	19.0476
TRUE	CT0052	EU Clinical Trials Register	2016-003579-22	Rituximab	RITUXAN	PR_0306	CT0052_A3_004	3	Anti-Rituximab Antibodies	Therapeutic Exposed	Experimental: atezolizumab + rituximab for mzl	Treatment period-post baseline	Rituximab :participants received 375mg/m2 of rituximab intravenously on day 1 of cycle 1. participants also received 1400 mg of rituximab subcutaneously on day 1 from cycles 2-8_x000D_ atezolizumab:participants received 1200 mg of atezolizumab intravenously on day 1 of cycle 1. from cycle 9, participants received 1200 mg of atezolizumab only for a further 10 cycles	Rituximab : 375mg/m2 iv on day 1 of cycle 1, also received 1400 mg sc on day 1 from cycles 2-8_x000D_ atezolizumab: 1200 mg iv on day 1 of each 21 day cycle for 8 cycles,from cycle 9, participants received 1200 mg of atezolizumab only for a further 10 cycles	Cancer and neoplasms	Relapsed/Refractory Mantle Cell Lymphoma_x000D_ Marginal Zone Lymphoma_x000D_ Waldenstrom Macroglobulinemia	Rituximab	Ability to comply with the protocol_x000D_ Age >= 18 years_x000D_ Histologically documented, CD20 positive non-Hodgkin lymphoma (NHL), relapsed or refractory MCL and MZL. For WM relapse/refractory intended as reappearance of monoclonal IgM protein and/or recurrence of bone marrow involvement, lymphadenopathy/splenomegaly or symptoms attributable to active disease Patients must have failed at leas…	43060	2022-01-14	Intravenous	1490	21	19	90.4762	NA	Treatment-induced ADA	NA	NA	NA	NA	NA	NA	NA	NA	NA	NA	NA	Prospective	Not Randomized	Open Label	Parallel Assignment	For MCL and Nodal and Extra-Nodal MZL, Objective Response at End of Induction (EOI) , (approximately 6 months)_x000D_ Best Overall Objective Response (BOR) for WM , At any time during the study (up to approximately 49 months)_x000D_ Objective Response at End of Induction (EOI) for Gastric MZL , (approximately 6 months)_x000D_ Objective Response at End of Induction (EOI) for Splenic MZL , (approxi…	PR_0306_Therapeutic Exposed_CT0052_A3	90.4762	Treatment period-post baseline	21	PR_0306_Therapeutic Exposed_CT0052	90.4762
FALSE	CT0053	EU Clinical Trials Register	2017-000070-11	Bezlotoxumab	ZINPLAVA	PR_0073	CT0053_A1_001	1	Anti-Bezlotoxumab Antibodies	Therapeutic Exposed	Experimental: bezlotoxumab	Treatment period	Participants received 10 mg of bezlotoxumab per kg body weight via a single 60-minute (+-10 minutes) intravenous (iv) infusion on day 1. additionally, participants received background abd for 10-21 days per institutional guidelines, at the investigator's discretion	Bezlotoxumab 10mg/kg iv	Infectious diseases	Clostridium Difficile Infection	Oral Metronidazole, Oral Vancomycin, Intravenous (Iv) Metronidazole Concurrent With Oral Vancomycin, Oral Fidaxomicin, Or Oral Fidaxomicin Concurrent With Iv Metronidazole	â€¢Ages Eligible for Study: 1 Year to 17 Years (Child)_x000D_ â€¢ At screening has suspected or confirmed CDI, and is receiving or is planning to receive a 10- to 21-day course of antibacterial drug treatment for CDI_x000D_ â€¢ At study infusion has a diagnosis of CDI confirmed by a diagnostic assay which detects the presence of C. difficile toxin in stool, and is still receiving antibacterial dr…	43186	2022-05-12	Intravenous	420	44	1	2.4	Blood samples were collected to determine antibodies to bezlotoxumab	NA	NA	NA	NA	NA	NA	NA	NA	NA	Drug hypersensitivity: 0	NA	NA	Prospective	Randomized	Double	Placebo/Sham	1. Concentration time curve of bezlotoxumab [ Time Frame: Day 1 (2 hrs after infusion), Days 10, 29, 57, and 85 ]_x000D_ 2. Adverse events (AEs) [ Time Frame: Up to Day 90 ]_x000D_ 3. Discontinuing medication [ Time Frame: Day 1 ]	PR_0073_Therapeutic Exposed_CT0053_A1	2.4	Treatment period	44	PR_0073_Therapeutic Exposed_CT0053	2.4
FALSE	CT0053	EU Clinical Trials Register	2017-000070-11	Bezlotoxumab	ZINPLAVA	PR_0073	CT0053_A2_001	2	Anti-Bezlotoxumab Antibodies	Therapeutic Naive	Comparator: placebo	Treatment period	Participants received placebo for bezlotoxumab consisting of either 0.9% sodium chloride or 5% dextrose via a single 60-minute (+-10 minutes) iv infusion on day 1. additionally, participants received background abd for 10-21 days per institutional guidelines, at the investigator's discretion	Placebo for bezlotoxumab consisting of either 0.9% sodium chloride or 5% dextrose iv	Infectious diseases	Clostridium Difficile Infection	Oral Metronidazole, Oral Vancomycin, Intravenous (Iv) Metronidazole Concurrent With Oral Vancomycin, Oral Fidaxomicin, Or Oral Fidaxomicin Concurrent With Iv Metronidazole	â€¢Ages Eligible for Study: 1 Year to 17 Years (Child)_x000D_ â€¢ At screening has suspected or confirmed CDI, and is receiving or is planning to receive a 10- to 21-day course of antibacterial drug treatment for CDI_x000D_ â€¢ At study infusion has a diagnosis of CDI confirmed by a diagnostic assay which detects the presence of C. difficile toxin in stool, and is still receiving antibacterial dr…	43186	2022-05-12	Intravenous	420	62	1	1.7	Blood samples were collected to determine antibodies to bezlotoxumab	NA	NA	NA	NA	NA	NA	NA	NA	NA	Drug hypersensitivity: 0.93	NA	NA	Prospective	Randomized	Double	Placebo/Sham	1. Concentration time curve of bezlotoxumab [ Time Frame: Day 1 (2 hrs after infusion), Days 10, 29, 57, and 85 ]_x000D_ 2. Adverse events (AEs) [ Time Frame: Up to Day 90 ]_x000D_ 3. Discontinuing medication [ Time Frame: Day 1 ]	PR_0073_Therapeutic Naive_CT0053_A2	1.7	Treatment period	62	PR_0073_Therapeutic Naive_CT0053	1.7
FALSE	CT0054	EU Clinical Trials Register	2017-000225-12	Golimumab	SIMPONI	PR_0167	CT0054_A1_001	1	Anti-Golimumab Antibodies	Therapeutic Exposed	Golimumab	Treatment period- 26 week	Subjects <45 kg received an induction dose of golimumab 60 mg/m^2 sc at weeks 0 and 2 followed by a maintenance dose of 30 mg/m^2 sc at week 4 and q2w through week 26. participants weighing >= 45 kg received an induction dose of golimumab 100 mg sc at weeks 0 and 2 followed by a maintenance dose of golimumab 50 mg sc at week 4 and q2w through week 26	<45 kg induction dose 60 mg/m^2 sc at week 0 and 2_x000D_ maintenance dose of 30 mg/m^2 sc at week 4 and q2w_x000D_ >=45 kg induction dose 100 mg sc at weeks 0 and 2_x000D_ maintenance dose 50 mg sc at week 4 and q2w	Inflammation and autoimmunity	Pre-Symptomatic Type 1 Diabetes	None	1. Ages Eligible for Study: 6 Years to 21 Years (Child, Adult)_x000D_ 2. Is positive for at least 2 of the following diabetes-related autoantibodies obtained at study screening: Glutamic acid decarboxylase-65 (GAD-65) Autoantibodies, Insulinoma-associated 2 Autoantibodies (IA-2A), Zinc Transporter-8 (ZnT8), Islet Cell Cytoplasmic Autoantibodies (ICA), or Insulin Autoantibodies (IAA). Participants…	43024	2021-06-01	Subcutaneous	182	5	2	40	NA	NA	NA	NA	NA	NA	NA	NA	NA	NA	Injection site pain (Frequency Threshold 5%): 20_x000D_ Injection site urticaria (Frequency Threshold 5%): 20	NA	NA	Prospective	Randomized	Double	Placebo/Sham	1. Percentage of Participants With Treatment-Emergent Adverse Events (AEs) and Serious Adverse Events (SAEs) [ Time Frame: Up to Week 26 ]_x000D_ 2. Percentage of Participants With Treatment-Emergent Adverse Events (AEs) and Serious Adverse Events (SAEs) [ Time Frame: Up to Week 52 ]_x000D_ 3. Percentage of Participants With Treatment-Emergent Infections [ Time Frame: Up to Week 26 ]_x000D_ 4. Pe…	PR_0167_Therapeutic Exposed_CT0054_A1	40	Treatment period- 26 week	5	PR_0167_Therapeutic Exposed_CT0054	40
FALSE	CT0055	EU Clinical Trials Register	2017-000830-68	Atezolizumab	TECENTRIQ	PR_0048	CT0055_A1_001	1	Anti-Atezolizumab Antibodies	Therapeutic Exposed	Safety run-in: cobimetinib + venetoclax + atezolizumab	Overall study (overall period)	Participants received cobimetinib 40 mg orally (on day 1-21) plus venetoclax 800 mg orally (on day 1-28) at escalated doses and atezolizumab (on day 1 and day 15) at a fixed dose of 840 mg iv infusion, in 28-day cycles, to identify the dose level with acceptable safety	Cobimetinib: 40 mg po on day 1-21_x000D_ venetoclax: 800 mg po on day 1-28_x000D_ atezolizumab: 840 mg iv infusion in 28-day cycles	Cancer and neoplasms	Multiple Myeloma	Cobimetinib, Venetoclax	Ages >= 18 years_x000D_ - Eastern Cooperative Oncology Group Performance Status of 0, 1, or 2_x000D_ - Life expectancy of at least 12 weeks_x000D_ - Documented MM as defined by criteria such as monoclonal plasma cells in the bone marrow>= 10% or presence of a biopsy-proven plasmacytoma and Measurable disease such as Serum M-protein level >= 1.0 g/dL or urine monoclonal protein (M-protein) level >…	43052	2021-05-18	Intravenous	1305	6	3	50	NA	NA	NA	NA	NA	NA	NA	NA	NA	NA	Hypersensitivity: 0.00	NA	NA	Prospective	Randomized	Open Label	Parallel Assignment	1. Percentage of Participants With Adverse Events (AEs)_x000D_ 2. Percentage of Participants With Overall Response Rate (ORR) as Determined by the Investigator Using International Myeloma Working Group (IMWG) Response Criteria	PR_0048_Therapeutic Exposed_CT0055_A1	50	Overall study (overall period)	6	PR_0048_Therapeutic Exposed_CT0055	35.02
FALSE	CT0055	EU Clinical Trials Register	2017-000830-68	Atezolizumab	TECENTRIQ	PR_0048	CT0055_A2_001	2	Anti-Atezolizumab Antibodies	Therapeutic Exposed	C: cobimetinib + venetoclax + atezolizumab	Overall study (overall period)	Participants received cobimetinib 40 mg orally daily on days 1-21 of each 28-day cycle plus venetoclax 800 mg orally daily on days 1-28 of each 28-day cycle, at the dose level identified in the safety run-in phase plus atezolizumab iv infusion at a fixed dose of 840 mg on day 1 and day 15 of each 28-day cycle. treatment continued until disease progression, unacceptable toxicity, death, participan…	Cobimetinib: 40 mg po on day 1-21 of 28 day cycle_x000D_ venetoclax: 800 mg po on day 1-28_x000D_ atezolizumab: 840 mg iv on day 1, 15 in 28-day cycles	Cancer and neoplasms	Multiple Myeloma	Cobimetinib, Venetoclax	Ages >= 18 years_x000D_ - Eastern Cooperative Oncology Group Performance Status of 0, 1, or 2_x000D_ - Life expectancy of at least 12 weeks_x000D_ - Documented MM as defined by criteria such as monoclonal plasma cells in the bone marrow>= 10% or presence of a biopsy-proven plasmacytoma and Measurable disease such as Serum M-protein level >= 1.0 g/dL or urine monoclonal protein (M-protein) level >…	43052	2021-05-18	Intravenous	1305	14	4	28.6	NA	NA	NA	NA	NA	NA	NA	NA	NA	NA	Hypersensitivity: 6.67	NA	NA	Prospective	Randomized	Open Label	Parallel Assignment	1. Percentage of Participants With Adverse Events (AEs)_x000D_ 2. Percentage of Participants With Overall Response Rate (ORR) as Determined by the Investigator Using International Myeloma Working Group (IMWG) Response Criteria	PR_0048_Therapeutic Exposed_CT0055_A2	28.6	Overall study (overall period)	14	PR_0048_Therapeutic Exposed_CT0055	35.02
TRUE	CT0056	EU Clinical Trials Register	2017-002060-40	Reslizumab	CINQAIR, CINQAERO, CINQUIL	PR_0301	CT0056_A1_001	1	Anti-Reslizumab Antibodies	Therapeutic Naive	Experimental: reslizumab 33 mg	Day 1	A single 33-mg subcutaneous (sc) injection of reslizumab in the upper arm on day 1	Reslizumab 33 mg sc	Inflammation and autoimmunity	Asthma	None	â€¢ A total of 56 patients with asthma were screened for enrollment into this study. Of the 56 patients screened, 37 patients at 6 centers in the US were randomized into the study	42591	2017-08-07	Subcutaneous	1	12	0	0	Blood samples to test for the presence of ADAs were collected prior to reslizumab administration and at Day 14, 28, 56 and 84. The ADA analysis in human serum employed a validated homogeneous ELISA, and it was performed in a 3-tier approach consisting of screening, confirmatory, and titer assays. Data represent the count of participants with a positive ADA status at each visit	NA	0	0	NA	NA	NA	NA	NA	NA	Injection site pain: 8.33(Frequency threshold for reporting non-serious adverse events: 0%)_x000D_ Injection site reaction: 0(Frequency threshold for reporting non-serious adverse events: 0%)	NA	NA	Prospective	Randomized	Open Label	Active controls	1. Maximum Observed Serum Drug Concentration (Cmax)_x000D_ 2. Area Under the Serum Concentration-Time Curve from Time 0 to the Time of the Last Quantifiable Drug Concentration (AUC 0-t)_x000D_ 3. Area Under the Serum Concentration-Time Curve from Time 0 Extrapolated to Infinity (AUC0-âˆž)_x000D_ 4. Time to Maximum Observed Serum Drug Concentration (tmax)_x000D_ 5. Apparent Terminal Elimination Ha…	PR_0301_Therapeutic Naive_CT0056_A1	0	Day 1	12	PR_0301_Therapeutic Naive_CT0056	0
TRUE	CT0056	EU Clinical Trials Register	2017-002060-40	Reslizumab	CINQAIR, CINQAERO, CINQUIL	PR_0301	CT0056_A2_001	2	Anti-Reslizumab Antibodies	Therapeutic Naive	Experimental: reslizumab 110 mg	Day 1	A single 110-mg subcutaneous (sc) injection of reslizumab in the upper arm on day 1	Reslizumab 110 mg sc	Inflammation and autoimmunity	Asthma	None	â€¢ A total of 56 patients with asthma were screened for enrollment into this study. Of the 56 patients screened, 37 patients at 6 centers in the US were randomized into the study	42591	2017-08-07	Subcutaneous	1	12	0	0	Blood samples to test for the presence of ADAs were collected prior to reslizumab administration and at Day 14, 28, 56 and 84. The ADA analysis in human serum employed a validated homogeneous ELISA, and it was performed in a 3-tier approach consisting of screening, confirmatory, and titer assays. Data represent the count of participants with a positive ADA status at each visit	NA	0	0	NA	NA	NA	NA	NA	NA	Injection site pain: 0 (Frequency threshold for reporting non-serious adverse events: 0%)_x000D_ Injection site reaction: 25(Frequency threshold for reporting non-serious adverse events: 0%)	NA	NA	Prospective	Randomized	Open Label	Active controls	1. Maximum Observed Serum Drug Concentration (Cmax)_x000D_ 2. Area Under the Serum Concentration-Time Curve from Time 0 to the Time of the Last Quantifiable Drug Concentration (AUC 0-t)_x000D_ 3. Area Under the Serum Concentration-Time Curve from Time 0 Extrapolated to Infinity (AUC0-âˆž)_x000D_ 4. Time to Maximum Observed Serum Drug Concentration (tmax)_x000D_ 5. Apparent Terminal Elimination Ha…	PR_0301_Therapeutic Naive_CT0056_A2	0	Day 1	12	PR_0301_Therapeutic Naive_CT0056	0
TRUE	CT0056	EU Clinical Trials Register	2017-002060-40	Reslizumab	CINQAIR, CINQAERO, CINQUIL	PR_0301	CT0056_A3_001	3	Anti-Reslizumab Antibodies	Therapeutic Naive	Experimental: reslizumab 165 mg	Day 1	Patients in the 165 mg treatment arm were given two sequential injections (55 mg and 110 mg) in the same upper arm at least 1 inch away from each other on the morning of day 1	Reslizumab 165 mg sc	Inflammation and autoimmunity	Asthma	None	â€¢ A total of 56 patients with asthma were screened for enrollment into this study. Of the 56 patients screened, 37 patients at 6 centers in the US were randomized into the study	42591	2017-08-07	Subcutaneous	1	12	0	0	Blood samples to test for the presence of ADAs were collected prior to reslizumab administration and at Day 14, 28, 56 and 84. The ADA analysis in human serum employed a validated homogeneous ELISA, and it was performed in a 3-tier approach consisting of screening, confirmatory, and titer assays. Data represent the count of participants with a positive ADA status at each visit	NA	0	0	NA	NA	NA	NA	NA	NA	Injection site pain: 8.33 (Frequency threshold for reporting non-serious adverse events: 0%)_x000D_ Injection site reaction: 0(Frequency threshold for reporting non-serious adverse events: 0%)	NA	NA	Prospective	Randomized	Open Label	Active controls	1. Maximum Observed Serum Drug Concentration (Cmax)_x000D_ 2. Area Under the Serum Concentration-Time Curve from Time 0 to the Time of the Last Quantifiable Drug Concentration (AUC 0-t)_x000D_ 3. Area Under the Serum Concentration-Time Curve from Time 0 Extrapolated to Infinity (AUC0-âˆž)_x000D_ 4. Time to Maximum Observed Serum Drug Concentration (tmax)_x000D_ 5. Apparent Terminal Elimination Ha…	PR_0301_Therapeutic Naive_CT0056_A3	0	Day 1	12	PR_0301_Therapeutic Naive_CT0056	0
TRUE	CT0056	EU Clinical Trials Register	2017-002060-40	Reslizumab	CINQAIR, CINQAERO, CINQUIL	PR_0301	CT0056_A1_002	1	Anti-Reslizumab Antibodies	Therapeutic Exposed	Experimental: reslizumab 33 mg	Day 14	A single 33-mg subcutaneous (sc) injection of reslizumab in the upper arm on day 1	Reslizumab 33 mg sc	Inflammation and autoimmunity	Asthma	None	â€¢ A total of 56 patients with asthma were screened for enrollment into this study. Of the 56 patients screened, 37 patients at 6 centers in the US were randomized into the study	42591	2017-08-07	Subcutaneous	14	12	0	0	Blood samples to test for the presence of ADAs were collected prior to reslizumab administration and at Day 14, 28, 56 and 84. The ADA analysis in human serum employed a validated homogeneous ELISA, and it was performed in a 3-tier approach consisting of screening, confirmatory, and titer assays. Data represent the count of participants with a positive ADA status at each visit	NA	0	0	NA	NA	NA	NA	NA	NA	NA	NA	NA	Prospective	Randomized	Open Label	Active controls	1. Maximum Observed Serum Drug Concentration (Cmax)_x000D_ 2. Area Under the Serum Concentration-Time Curve from Time 0 to the Time of the Last Quantifiable Drug Concentration (AUC 0-t)_x000D_ 3. Area Under the Serum Concentration-Time Curve from Time 0 Extrapolated to Infinity (AUC0-âˆž)_x000D_ 4. Time to Maximum Observed Serum Drug Concentration (tmax)_x000D_ 5. Apparent Terminal Elimination Ha…	PR_0301_Therapeutic Exposed_CT0056_A1	16.6667	Day 56	12	PR_0301_Therapeutic Exposed_CT0056	11.1111
TRUE	CT0056	EU Clinical Trials Register	2017-002060-40	Reslizumab	CINQAIR, CINQAERO, CINQUIL	PR_0301	CT0056_A2_002	2	Anti-Reslizumab Antibodies	Therapeutic Exposed	Experimental: reslizumab 110 mg	Day 14	A single 110-mg subcutaneous (sc) injection of reslizumab in the upper arm on day 1	Reslizumab 110 mg sc	Inflammation and autoimmunity	Asthma	None	â€¢ A total of 56 patients with asthma were screened for enrollment into this study. Of the 56 patients screened, 37 patients at 6 centers in the US were randomized into the study	42591	2017-08-07	Subcutaneous	14	12	1	8.33333	Blood samples to test for the presence of ADAs were collected prior to reslizumab administration and at Day 14, 28, 56 and 84. The ADA analysis in human serum employed a validated homogeneous ELISA, and it was performed in a 3-tier approach consisting of screening, confirmatory, and titer assays. Data represent the count of participants with a positive ADA status at each visit	NA	1	4.64	NA	NA	NA	NA	NA	NA	NA	NA	NA	Prospective	Randomized	Open Label	Active controls	1. Maximum Observed Serum Drug Concentration (Cmax)_x000D_ 2. Area Under the Serum Concentration-Time Curve from Time 0 to the Time of the Last Quantifiable Drug Concentration (AUC 0-t)_x000D_ 3. Area Under the Serum Concentration-Time Curve from Time 0 Extrapolated to Infinity (AUC0-âˆž)_x000D_ 4. Time to Maximum Observed Serum Drug Concentration (tmax)_x000D_ 5. Apparent Terminal Elimination Ha…	PR_0301_Therapeutic Exposed_CT0056_A2	8.33333	Day 14	12	PR_0301_Therapeutic Exposed_CT0056	11.1111
TRUE	CT0056	EU Clinical Trials Register	2017-002060-40	Reslizumab	CINQAIR, CINQAERO, CINQUIL	PR_0301	CT0056_A3_002	3	Anti-Reslizumab Antibodies	Therapeutic Exposed	Experimental: reslizumab 165 mg	Day 14	Patients in the 165 mg treatment arm were given two sequential injections (55 mg and 110 mg) in the same upper arm at least 1 inch away from each other on the morning of day 1	Reslizumab 165 mg sc	Inflammation and autoimmunity	Asthma	None	â€¢ A total of 56 patients with asthma were screened for enrollment into this study. Of the 56 patients screened, 37 patients at 6 centers in the US were randomized into the study	42591	2017-08-07	Subcutaneous	14	12	1	8.33333	Blood samples to test for the presence of ADAs were collected prior to reslizumab administration and at Day 14, 28, 56 and 84. The ADA analysis in human serum employed a validated homogeneous ELISA, and it was performed in a 3-tier approach consisting of screening, confirmatory, and titer assays. Data represent the count of participants with a positive ADA status at each visit	NA	1	5.58	NA	NA	NA	NA	NA	NA	NA	NA	NA	Prospective	Randomized	Open Label	Active controls	1. Maximum Observed Serum Drug Concentration (Cmax)_x000D_ 2. Area Under the Serum Concentration-Time Curve from Time 0 to the Time of the Last Quantifiable Drug Concentration (AUC 0-t)_x000D_ 3. Area Under the Serum Concentration-Time Curve from Time 0 Extrapolated to Infinity (AUC0-âˆž)_x000D_ 4. Time to Maximum Observed Serum Drug Concentration (tmax)_x000D_ 5. Apparent Terminal Elimination Ha…	PR_0301_Therapeutic Exposed_CT0056_A3	8.33333	Day 14	12	PR_0301_Therapeutic Exposed_CT0056	11.1111
TRUE	CT0056	EU Clinical Trials Register	2017-002060-40	Reslizumab	CINQAIR, CINQAERO, CINQUIL	PR_0301	CT0056_A1_003	1	Anti-Reslizumab Antibodies	Therapeutic Exposed	Experimental: reslizumab 33 mg	Day 28	A single 33-mg subcutaneous (sc) injection of reslizumab in the upper arm on day 1	Reslizumab 33 mg sc	Inflammation and autoimmunity	Asthma	None	â€¢ A total of 56 patients with asthma were screened for enrollment into this study. Of the 56 patients screened, 37 patients at 6 centers in the US were randomized into the study	42591	2017-08-07	Subcutaneous	28	12	0	0	Blood samples to test for the presence of ADAs were collected prior to reslizumab administration and at Day 14, 28, 56 and 84. The ADA analysis in human serum employed a validated homogeneous ELISA, and it was performed in a 3-tier approach consisting of screening, confirmatory, and titer assays. Data represent the count of participants with a positive ADA status at each visit	NA	0	0	NA	NA	NA	NA	NA	NA	NA	NA	NA	Prospective	Randomized	Open Label	Active controls	1. Maximum Observed Serum Drug Concentration (Cmax)_x000D_ 2. Area Under the Serum Concentration-Time Curve from Time 0 to the Time of the Last Quantifiable Drug Concentration (AUC 0-t)_x000D_ 3. Area Under the Serum Concentration-Time Curve from Time 0 Extrapolated to Infinity (AUC0-âˆž)_x000D_ 4. Time to Maximum Observed Serum Drug Concentration (tmax)_x000D_ 5. Apparent Terminal Elimination Ha…	PR_0301_Therapeutic Exposed_CT0056_A1	16.6667	Day 56	12	PR_0301_Therapeutic Exposed_CT0056	11.1111
TRUE	CT0056	EU Clinical Trials Register	2017-002060-40	Reslizumab	CINQAIR, CINQAERO, CINQUIL	PR_0301	CT0056_A2_003	2	Anti-Reslizumab Antibodies	Therapeutic Exposed	Experimental: reslizumab 110 mg	Day 28	A single 110-mg subcutaneous (sc) injection of reslizumab in the upper arm on day 1	Reslizumab 110 mg sc	Inflammation and autoimmunity	Asthma	None	â€¢ A total of 56 patients with asthma were screened for enrollment into this study. Of the 56 patients screened, 37 patients at 6 centers in the US were randomized into the study	42591	2017-08-07	Subcutaneous	28	12	0	0	Blood samples to test for the presence of ADAs were collected prior to reslizumab administration and at Day 14, 28, 56 and 84. The ADA analysis in human serum employed a validated homogeneous ELISA, and it was performed in a 3-tier approach consisting of screening, confirmatory, and titer assays. Data represent the count of participants with a positive ADA status at each visit	NA	0	0	NA	NA	NA	NA	NA	NA	NA	NA	NA	Prospective	Randomized	Open Label	Active controls	1. Maximum Observed Serum Drug Concentration (Cmax)_x000D_ 2. Area Under the Serum Concentration-Time Curve from Time 0 to the Time of the Last Quantifiable Drug Concentration (AUC 0-t)_x000D_ 3. Area Under the Serum Concentration-Time Curve from Time 0 Extrapolated to Infinity (AUC0-âˆž)_x000D_ 4. Time to Maximum Observed Serum Drug Concentration (tmax)_x000D_ 5. Apparent Terminal Elimination Ha…	PR_0301_Therapeutic Exposed_CT0056_A2	8.33333	Day 14	12	PR_0301_Therapeutic Exposed_CT0056	11.1111
TRUE	CT0056	EU Clinical Trials Register	2017-002060-40	Reslizumab	CINQAIR, CINQAERO, CINQUIL	PR_0301	CT0056_A3_003	3	Anti-Reslizumab Antibodies	Therapeutic Exposed	Experimental: reslizumab 165 mg	Day 28	Patients in the 165 mg treatment arm were given two sequential injections (55 mg and 110 mg) in the same upper arm at least 1 inch away from each other on the morning of day 1	Reslizumab 165 mg sc	Inflammation and autoimmunity	Asthma	None	â€¢ A total of 56 patients with asthma were screened for enrollment into this study. Of the 56 patients screened, 37 patients at 6 centers in the US were randomized into the study	42591	2017-08-07	Subcutaneous	28	11	0	0	Blood samples to test for the presence of ADAs were collected prior to reslizumab administration and at Day 14, 28, 56 and 84. The ADA analysis in human serum employed a validated homogeneous ELISA, and it was performed in a 3-tier approach consisting of screening, confirmatory, and titer assays. Data represent the count of participants with a positive ADA status at each visit	NA	0	0	NA	NA	NA	NA	NA	NA	NA	NA	NA	Prospective	Randomized	Open Label	Active controls	1. Maximum Observed Serum Drug Concentration (Cmax)_x000D_ 2. Area Under the Serum Concentration-Time Curve from Time 0 to the Time of the Last Quantifiable Drug Concentration (AUC 0-t)_x000D_ 3. Area Under the Serum Concentration-Time Curve from Time 0 Extrapolated to Infinity (AUC0-âˆž)_x000D_ 4. Time to Maximum Observed Serum Drug Concentration (tmax)_x000D_ 5. Apparent Terminal Elimination Ha…	PR_0301_Therapeutic Exposed_CT0056_A3	8.33333	Day 14	12	PR_0301_Therapeutic Exposed_CT0056	11.1111
TRUE	CT0056	EU Clinical Trials Register	2017-002060-40	Reslizumab	CINQAIR, CINQAERO, CINQUIL	PR_0301	CT0056_A1_004	1	Anti-Reslizumab Antibodies	Therapeutic Exposed	Experimental: reslizumab 33 mg	Day 56	A single 33-mg subcutaneous (sc) injection of reslizumab in the upper arm on day 1	Reslizumab 33 mg sc	Inflammation and autoimmunity	Asthma	None	â€¢ A total of 56 patients with asthma were screened for enrollment into this study. Of the 56 patients screened, 37 patients at 6 centers in the US were randomized into the study	42591	2017-08-07	Subcutaneous	56	12	2	16.6667	Blood samples to test for the presence of ADAs were collected prior to reslizumab administration and at Day 14, 28, 56 and 84. The ADA analysis in human serum employed a validated homogeneous ELISA, and it was performed in a 3-tier approach consisting of screening, confirmatory, and titer assays. Data represent the count of participants with a positive ADA status at each visit	NA	2	5.22	NA	NA	NA	NA	NA	NA	NA	NA	NA	Prospective	Randomized	Open Label	Active controls	1. Maximum Observed Serum Drug Concentration (Cmax)_x000D_ 2. Area Under the Serum Concentration-Time Curve from Time 0 to the Time of the Last Quantifiable Drug Concentration (AUC 0-t)_x000D_ 3. Area Under the Serum Concentration-Time Curve from Time 0 Extrapolated to Infinity (AUC0-âˆž)_x000D_ 4. Time to Maximum Observed Serum Drug Concentration (tmax)_x000D_ 5. Apparent Terminal Elimination Ha…	PR_0301_Therapeutic Exposed_CT0056_A1	16.6667	Day 56	12	PR_0301_Therapeutic Exposed_CT0056	11.1111
TRUE	CT0056	EU Clinical Trials Register	2017-002060-40	Reslizumab	CINQAIR, CINQAERO, CINQUIL	PR_0301	CT0056_A2_004	2	Anti-Reslizumab Antibodies	Therapeutic Exposed	Experimental: reslizumab 110 mg	Day 56	A single 110-mg subcutaneous (sc) injection of reslizumab in the upper arm on day 1	Reslizumab 110 mg sc	Inflammation and autoimmunity	Asthma	None	â€¢ A total of 56 patients with asthma were screened for enrollment into this study. Of the 56 patients screened, 37 patients at 6 centers in the US were randomized into the study	42591	2017-08-07	Subcutaneous	56	12	0	0	Blood samples to test for the presence of ADAs were collected prior to reslizumab administration and at Day 14, 28, 56 and 84. The ADA analysis in human serum employed a validated homogeneous ELISA, and it was performed in a 3-tier approach consisting of screening, confirmatory, and titer assays. Data represent the count of participants with a positive ADA status at each visit	NA	0	0	NA	NA	NA	NA	NA	NA	NA	NA	NA	Prospective	Randomized	Open Label	Active controls	1. Maximum Observed Serum Drug Concentration (Cmax)_x000D_ 2. Area Under the Serum Concentration-Time Curve from Time 0 to the Time of the Last Quantifiable Drug Concentration (AUC 0-t)_x000D_ 3. Area Under the Serum Concentration-Time Curve from Time 0 Extrapolated to Infinity (AUC0-âˆž)_x000D_ 4. Time to Maximum Observed Serum Drug Concentration (tmax)_x000D_ 5. Apparent Terminal Elimination Ha…	PR_0301_Therapeutic Exposed_CT0056_A2	8.33333	Day 14	12	PR_0301_Therapeutic Exposed_CT0056	11.1111
TRUE	CT0056	EU Clinical Trials Register	2017-002060-40	Reslizumab	CINQAIR, CINQAERO, CINQUIL	PR_0301	CT0056_A3_004	3	Anti-Reslizumab Antibodies	Therapeutic Exposed	Experimental: reslizumab 165 mg	Day 56	Patients in the 165 mg treatment arm were given two sequential injections (55 mg and 110 mg) in the same upper arm at least 1 inch away from each other on the morning of day 1	Reslizumab 165 mg sc	Inflammation and autoimmunity	Asthma	None	â€¢ A total of 56 patients with asthma were screened for enrollment into this study. Of the 56 patients screened, 37 patients at 6 centers in the US were randomized into the study	42591	2017-08-07	Subcutaneous	56	11	0	0	Blood samples to test for the presence of ADAs were collected prior to reslizumab administration and at Day 14, 28, 56 and 84. The ADA analysis in human serum employed a validated homogeneous ELISA, and it was performed in a 3-tier approach consisting of screening, confirmatory, and titer assays. Data represent the count of participants with a positive ADA status at each visit	NA	0	0	NA	NA	NA	NA	NA	NA	NA	NA	NA	Prospective	Randomized	Open Label	Active controls	1. Maximum Observed Serum Drug Concentration (Cmax)_x000D_ 2. Area Under the Serum Concentration-Time Curve from Time 0 to the Time of the Last Quantifiable Drug Concentration (AUC 0-t)_x000D_ 3. Area Under the Serum Concentration-Time Curve from Time 0 Extrapolated to Infinity (AUC0-âˆž)_x000D_ 4. Time to Maximum Observed Serum Drug Concentration (tmax)_x000D_ 5. Apparent Terminal Elimination Ha…	PR_0301_Therapeutic Exposed_CT0056_A3	8.33333	Day 14	12	PR_0301_Therapeutic Exposed_CT0056	11.1111
TRUE	CT0056	EU Clinical Trials Register	2017-002060-40	Reslizumab	CINQAIR, CINQAERO, CINQUIL	PR_0301	CT0056_A1_005	1	Anti-Reslizumab Antibodies	Therapeutic Exposed	Experimental: reslizumab 33 mg	Day 84	A single 33-mg subcutaneous (sc) injection of reslizumab in the upper arm on day 1	Reslizumab 33 mg sc	Inflammation and autoimmunity	Asthma	None	â€¢ A total of 56 patients with asthma were screened for enrollment into this study. Of the 56 patients screened, 37 patients at 6 centers in the US were randomized into the study	42591	2017-08-07	Subcutaneous	84	12	1	8.33333	Blood samples to test for the presence of ADAs were collected prior to reslizumab administration and at Day 14, 28, 56 and 84. The ADA analysis in human serum employed a validated homogeneous ELISA, and it was performed in a 3-tier approach consisting of screening, confirmatory, and titer assays. Data represent the count of participants with a positive ADA status at each visit	NA	1	5.95	NA	NA	NA	NA	NA	NA	NA	NA	NA	Prospective	Randomized	Open Label	Active controls	1. Maximum Observed Serum Drug Concentration (Cmax)_x000D_ 2. Area Under the Serum Concentration-Time Curve from Time 0 to the Time of the Last Quantifiable Drug Concentration (AUC 0-t)_x000D_ 3. Area Under the Serum Concentration-Time Curve from Time 0 Extrapolated to Infinity (AUC0-âˆž)_x000D_ 4. Time to Maximum Observed Serum Drug Concentration (tmax)_x000D_ 5. Apparent Terminal Elimination Ha…	PR_0301_Therapeutic Exposed_CT0056_A1	16.6667	Day 56	12	PR_0301_Therapeutic Exposed_CT0056	11.1111
TRUE	CT0056	EU Clinical Trials Register	2017-002060-40	Reslizumab	CINQAIR, CINQAERO, CINQUIL	PR_0301	CT0056_A2_005	2	Anti-Reslizumab Antibodies	Therapeutic Exposed	Experimental: reslizumab 110 mg	Day 84	A single 110-mg subcutaneous (sc) injection of reslizumab in the upper arm on day 1	Reslizumab 110 mg sc	Inflammation and autoimmunity	Asthma	None	â€¢ A total of 56 patients with asthma were screened for enrollment into this study. Of the 56 patients screened, 37 patients at 6 centers in the US were randomized into the study	42591	2017-08-07	Subcutaneous	84	12	0	0	Blood samples to test for the presence of ADAs were collected prior to reslizumab administration and at Day 14, 28, 56 and 84. The ADA analysis in human serum employed a validated homogeneous ELISA, and it was performed in a 3-tier approach consisting of screening, confirmatory, and titer assays. Data represent the count of participants with a positive ADA status at each visit	NA	0	0	NA	NA	NA	NA	NA	NA	NA	NA	NA	Prospective	Randomized	Open Label	Active controls	1. Maximum Observed Serum Drug Concentration (Cmax)_x000D_ 2. Area Under the Serum Concentration-Time Curve from Time 0 to the Time of the Last Quantifiable Drug Concentration (AUC 0-t)_x000D_ 3. Area Under the Serum Concentration-Time Curve from Time 0 Extrapolated to Infinity (AUC0-âˆž)_x000D_ 4. Time to Maximum Observed Serum Drug Concentration (tmax)_x000D_ 5. Apparent Terminal Elimination Ha…	PR_0301_Therapeutic Exposed_CT0056_A2	8.33333	Day 14	12	PR_0301_Therapeutic Exposed_CT0056	11.1111
TRUE	CT0056	EU Clinical Trials Register	2017-002060-40	Reslizumab	CINQAIR, CINQAERO, CINQUIL	PR_0301	CT0056_A3_005	3	Anti-Reslizumab Antibodies	Therapeutic Exposed	Experimental: reslizumab 165 mg	Day 84	Patients in the 165 mg treatment arm were given two sequential injections (55 mg and 110 mg) in the same upper arm at least 1 inch away from each other on the morning of day 1	Reslizumab 165 mg sc	Inflammation and autoimmunity	Asthma	None	â€¢ A total of 56 patients with asthma were screened for enrollment into this study. Of the 56 patients screened, 37 patients at 6 centers in the US were randomized into the study	42591	2017-08-07	Subcutaneous	84	11	0	0	Blood samples to test for the presence of ADAs were collected prior to reslizumab administration and at Day 14, 28, 56 and 84. The ADA analysis in human serum employed a validated homogeneous ELISA, and it was performed in a 3-tier approach consisting of screening, confirmatory, and titer assays. Data represent the count of participants with a positive ADA status at each visit	NA	0	0	NA	NA	NA	NA	NA	NA	NA	NA	NA	Prospective	Randomized	Open Label	Active controls	1. Maximum Observed Serum Drug Concentration (Cmax)_x000D_ 2. Area Under the Serum Concentration-Time Curve from Time 0 to the Time of the Last Quantifiable Drug Concentration (AUC 0-t)_x000D_ 3. Area Under the Serum Concentration-Time Curve from Time 0 Extrapolated to Infinity (AUC0-âˆž)_x000D_ 4. Time to Maximum Observed Serum Drug Concentration (tmax)_x000D_ 5. Apparent Terminal Elimination Ha…	PR_0301_Therapeutic Exposed_CT0056_A3	8.33333	Day 14	12	PR_0301_Therapeutic Exposed_CT0056	11.1111
FALSE	CT0057	EU Clinical Trials Register	2017-002985-28	Avelumab	BAVENCIO	PR_0052	CT0057_A1_001	1	Anti-Avelumab Antibodies	Therapeutic Exposed	Experimental: avelumab 10 mg/kg	Treatment period	Subjects received an intravenous infusion of avelumab 10mg/kg iv once every 2 weeks until confirmed progression, death, unacceptable toxicity, or any criterion for withdrawal occurred	Avelumab: 10 mg/kg iv q2w	Cancer and neoplasms	Refractory Or Relapsed Solid Tumors_x000D_ Lymphoma	None	Male or female subjects 0 to < 18 years of age at the time of first treatment dose with histologically or cytologically confirmed solid malignant tumors or lymphoma; confirmed progression on or refractory to standard therapy or no standard therapy available; availability of archival formalinfixed, paraffin-embedded block containing tumor tissue, or slides, or a fresh/recent tumor biopsy prior to …	43166	2021-05-31	Intravenous	1182	6	1	16.6667	NA	NA	NA	NA	Yes	NA	NA	1	1	100	Infusion related reaction (Threshold 0%): 6.67_x000D_ Catheter site pain (Threshold 0%): 6.67	NA	NA	Prospective	NA	Open Label	NA	Phase I_x000D_ 1. Occurrence and severity of TEAEs >= Grade 3 according to NCI-CTCAE v4.03, Time from the first trial drug administration to the last drug administration date + 30 days or the earliest date of subsequent anticancer drug therapy minus 1 day, whichever occurs first, unless otherwise stated_x000D_ 2. DLTs to determine the RP2D. Time from the first trial drug administration to complet…	PR_0052_Therapeutic Exposed_CT0057_A1	16.6667	Treatment period	6	PR_0052_Therapeutic Exposed_CT0057	4.7619
FALSE	CT0057	EU Clinical Trials Register	2017-002985-28	Avelumab	BAVENCIO	PR_0052	CT0057_A2_001	2	Anti-Avelumab Antibodies	Therapeutic Exposed	Experimental: avelumab 20 mg/kg	Treatment period	Subjects received an intravenous infusion of avelumab 20 mg/kg iv once every 2 weeks until confirmed progression, death, unacceptable toxicity, or any criterion for withdrawal occurred	Avelumab: 20 mg/kg iv q2w	Cancer and neoplasms	Refractory Or Relapsed Solid Tumors_x000D_ Lymphoma	None	Male or female subjects 0 to < 18 years of age at the time of first treatment dose with histologically or cytologically confirmed solid malignant tumors or lymphoma; confirmed progression on or refractory to standard therapy or no standard therapy available; availability of archival formalinfixed, paraffin-embedded block containing tumor tissue, or slides, or a fresh/recent tumor biopsy prior to …	43166	2021-05-31	Intravenous	1182	15	0	0	NA	NA	NA	NA	No	NA	NA	15	0	0	Infusion related reaction (Threshold 0%): 0_x000D_ Catheter site pain (Threshold 0%): 0	NA	NA	Prospective	NA	Open Label	NA	Phase I_x000D_ 1. Occurrence and severity of TEAEs >= Grade 3 according to NCI-CTCAE v4.03, Time from the first trial drug administration to the last drug administration date + 30 days or the earliest date of subsequent anticancer drug therapy minus 1 day, whichever occurs first, unless otherwise stated_x000D_ 2. DLTs to determine the RP2D. Time from the first trial drug administration to complet…	PR_0052_Therapeutic Exposed_CT0057_A2	0	Treatment period	15	PR_0052_Therapeutic Exposed_CT0057	4.7619
FALSE	CT0058	EU Clinical Trials Register	2017-003377-34	Daratumumab	DARZALEX	PR_0108	CT0058_A1_001	1	Anti-Daratumumab Antibodies	Therapeutic Exposed	Cohort 1: b-cell all (1-17 years)	Treatment period	Subjects with relapsed/refractory b-cell all received intrathecal methotrexate (mtx) 8milligrams(mg):1-less than(<)2 years (y), 10mg:2- <3 y, 12mg:3- <9 y and 15 mg:greater than or equal to(>=) 9 y on cycle(c) 1 day(d) 1(all) and c2 and later d1 each c (cns negative); for cns positive, with mtx, hydrocortisone(hc)/cytarabine(ara-c) was used per local standard practice; daratumumab 16 milligrams p…	Methotrexate: 8 mg intrathecal mtx:1-less than(<)2 years (y), 10mg:2- <3 y, 12mg:3- <9 y and 15 mg:greater than or equal to(>=) 9 y on cycle(c) 1 day(d) 1(all) and c2 and later d1 each c (cns negative); for cns positive, with mtx, hydrocortisone(hc)/cytarabine(ara-c) was used per local standard practice_x000D_ daratumumab: 16 mg/kg as iv infusion weekly on d1,8,15 and 22 of c1 and 2 then every 2 …	Cancer and neoplasms	Relapsed/Refractory Precursor B-Cell Or T-Cell Acute Lymphoblastic Leukemia Or Lymphoblastic Lymphoma	Methotrexate, Hydrocortisone, Cytarabine, Vincristine, Prednisone	Each potential subject must satisfy all the following criteria to be enrolled in the study:_x000D_ 1. >=1 and >=30 years of age_x000D_ 2. Documented ALL or LL as defined by the criteria below:_x000D_ a) B-cell cohort:_x000D_ Stage 1:_x000D_ - ALL in second or greater relapse or refractory to 2 prior induction regimens with >=5% blasts in the bone marrow and aged 1 to <18 years_x000D_ Stage 2:_x00…	43234	2022-09-27	Intravenous	1581	5	0	0	NA	NA	NA	NA	NA	NA	NA	NA	NA	NA	Drug hypersensitivity (Serious): 0	NA	NA	Prospective	Not Randomized	Open Label	Active controls	Percentage of Subjects with Complete Response (CR) for B-cell Acute Lymphoblastic Leukemia_x000D_ Percentage of Subjects with CR for T-cell ALL	PR_0108_Therapeutic Exposed_CT0058_A1	0	Treatment period	5	PR_0108_Therapeutic Exposed_CT0058	0
FALSE	CT0058	EU Clinical Trials Register	2017-003377-34	Daratumumab	DARZALEX	PR_0108	CT0058_A2_001	2	Anti-Daratumumab Antibodies	Therapeutic Exposed	Cohort 2: t-cell ll (1-30 years)	Treatment period	Subjects with relapsed/refractory t-cell all in c1 received intrathecal mtx 8mg:1- <2y,10mg:2- <3y, 12mg:3- <9y and 15mg:>=9y on c1 d1(all) each c (cns negative);for cns positive,with mtx,hc/ara-c was used per local standard practice; daratumumab 16mg/kg iv infusion weekly on d1,8,15 and 22;doxorubicin 60mg/m^2 iv once on d1;vincristine 1.5mg/m^2 iv injection/infusion weekly on d1,8,15 and 22;pre…	Mtx: intrathecal 8mg:1- <2y,10mg:2- <3y, 12mg:3- <9y and 15mg:>=9y on c1 d1(all) each c (cns negative);for cns positive,with mtx,_x000D_ hc/ara-c was used per local standard practice_x000D_ daratumumab: 16mg/kg iv infusion weekly on d1,8,15 and 22_x000D_ doxorubicin: 60mg/m^2 iv once on d1_x000D_ vincristine: 1.5mg/m^2 iv injection/infusion weekly on d1,8,15 and 22;_x000D_ prednisone: 40mg/m^2 or…	Cancer and neoplasms	Relapsed/Refractory Precursor B-Cell Or T-Cell Acute Lymphoblastic Leukemia Or Lymphoblastic Lymphoma	Methotrexate, Hydrocortisone, Daratumumab, Doxorubicin, Vincristine, Prednisone,Peg-Asparaginase, Cyclophosphamide, Cytarabine	Each potential subject must satisfy all the following criteria to be enrolled in the study:_x000D_ 1. >=1 and >=30 years of age_x000D_ 2. Documented ALL or LL as defined by the criteria below:_x000D_ a) B-cell cohort:_x000D_ Stage 1:_x000D_ - ALL in second or greater relapse or refractory to 2 prior induction regimens with >=5% blasts in the bone marrow and aged 1 to <18 years_x000D_ Stage 2:_x00…	43234	2022-09-27	Intravenous	1581	9	0	0	NA	NA	NA	NA	NA	NA	NA	NA	NA	NA	Drug hypersensitivity (Serious): 10	NA	NA	Prospective	Not Randomized	Open Label	Active controls	Percentage of Subjects with Complete Response (CR) for B-cell Acute Lymphoblastic Leukemia_x000D_ Percentage of Subjects with CR for T-cell ALL	PR_0108_Therapeutic Exposed_CT0058_A2	0	Treatment period	9	PR_0108_Therapeutic Exposed_CT0058	0
FALSE	CT0058	EU Clinical Trials Register	2017-003377-34	Daratumumab	DARZALEX	PR_0108	CT0058_A3_001	3	Anti-Daratumumab Antibodies	Therapeutic Exposed	Cohort 2: t-cell all (18-30 years)	Treatment period	Subjects with relapsed/refractory t-cell all in c1 received intrathecal mtx 8mg:1- <2 y, 10mg:2- <3 y, 12mg:3- <9 y and 15mg:>=9 y on c1 d1(all) and on c1 d15 and 22 (cns negative); for cns positive, with mtx,hc/ara-c was used per local standard practice; daratumumab 16mg/kg iv infusion weekly on d1,8,15 and 22;doxorubicin 60mg/m^2 iv once on d1; vincristine 1.5mg/m^2 iv injection/infusion weekly…	Mtx : intrathecal 8mg:1- <2 y, 10mg:2- <3 y, 12mg:3- <9 y and 15mg:>=9 y on c1 d1(all) and on c1 d15 and 22 (cns negative)_x000D_ daratumumab: 16mg/kg iv infusion qw on d1,8,15 and 22_x000D_ doxorubicin: 60mg/m^2 iv once on d1_x000D_ vincristine: 1.5mg/m^2 iv injection/infusion weekly on d1,8,15 and 22_x000D_ prednisone: 40mg/m^2 orally daily on d1-28_x000D_ peg-asparaginase: 25000 u/m^2 as im in…	Cancer and neoplasms	Relapsed/Refractory Precursor B-Cell Or T-Cell Acute Lymphoblastic Leukemia Or Lymphoblastic Lymphoma	Methotrexate, Daratumumab, Vincristine, Prednisone, Peg-Asparaginase, Cyclophosphamide, Cytarabine, 6-Mercaptopurine	Each potential subject must satisfy all the following criteria to be enrolled in the study:_x000D_ 1. >=1 and >=30 years of age_x000D_ 2. Documented ALL or LL as defined by the criteria below:_x000D_ a) B-cell cohort:_x000D_ Stage 1:_x000D_ - ALL in second or greater relapse or refractory to 2 prior induction regimens with >=5% blasts in the bone marrow and aged 1 to <18 years_x000D_ Stage 2:_x00…	43234	2022-09-27	Intravenous	1581	5	0	0	NA	NA	NA	NA	NA	NA	NA	NA	NA	NA	Drug hypersensitivity (Serious): 0	NA	NA	Prospective	Not Randomized	Open Label	Active controls	Percentage of Subjects with Complete Response (CR) for B-cell Acute Lymphoblastic Leukemia_x000D_ Percentage of Subjects with CR for T-cell ALL	PR_0108_Therapeutic Exposed_CT0058_A3	0	Treatment period	5	PR_0108_Therapeutic Exposed_CT0058	0
FALSE	CT0058	EU Clinical Trials Register	2017-003377-34	Daratumumab	DARZALEX	PR_0108	CT0058_A4_001	4	Anti-Daratumumab Antibodies	Therapeutic Exposed	Cohort 2: t-cell all (1-17 years)	Treatment period	Subjects with relapsed/refractory t-cell ll in c1 received intrathecal mtx 8mg:1- <2 y, 10mg:2- <3 y, 12mg:3- <9 y and 15mg:>=9 y on c1 d1(all) and on c1 d15 and 22 (cns negative); for cns positive, with mtx,hc/ara-c was used per local standard practice; daratumumab 16mg/kg iv infusion weekly on d1,8,15 and 22;doxorubicin 60mg/m^2 iv once on d1; vincristine 1.5mg/m^2 iv injection/infusion weekly …	Mtx: intrathecal 8mg:1- <2 y, 10mg:2- <3 y, 12mg:3- <9 y and 15mg:>=9 y on c1 d1(all) and on c1 d15 and 22 (cns negative); for cns positive, with mtx,hc/ara-c was used per local standard practice_x000D_ daratumumab: 16mg/kg iv infusion weekly on d1,8,15 and 22_x000D_ doxorubicin: 60mg/m^2 iv once on d1;_x000D_ vincristine: 1.5mg/m^2 iv injection/infusion weekly on d1,8,15 and 22;_x000D_ prednison…	Cancer and neoplasms	Relapsed/Refractory Precursor B-Cell Or T-Cell Acute Lymphoblastic Leukemia Or Lymphoblastic Lymphoma	Methotrexate, Daratumumab, Vincristine, Prednisone, Peg-Asparaginase, Cyclophosphamide, Cytarabine, 6-Mercaptopurine	Each potential subject must satisfy all the following criteria to be enrolled in the study:_x000D_ 1. >=1 and >=30 years of age_x000D_ 2. Documented ALL or LL as defined by the criteria below:_x000D_ a) B-cell cohort:_x000D_ Stage 1:_x000D_ - ALL in second or greater relapse or refractory to 2 prior induction regimens with >=5% blasts in the bone marrow and aged 1 to <18 years_x000D_ Stage 2:_x00…	43234	2022-09-27	Intravenous	1581	22	0	0	NA	NA	NA	NA	NA	NA	NA	NA	NA	NA	Drug hypersensitivity (Serious): 0	NA	NA	Prospective	Not Randomized	Open Label	Active controls	Percentage of Subjects with Complete Response (CR) for B-cell Acute Lymphoblastic Leukemia_x000D_ Percentage of Subjects with CR for T-cell ALL	PR_0108_Therapeutic Exposed_CT0058_A4	0	Treatment period	22	PR_0108_Therapeutic Exposed_CT0058	0
TRUE	CT0059	EU Clinical Trials Register	2017-003960-11	Brolucizumab	BEOVU	PR_0080	CT0059_A1_001	1	Anti-Brolucizumab-Dbll Antibodies	Therapeutic Exposed	Experimental: brolucizumab-dbll 6 mg	Treatment period	Brolucizumab 6 mg/0.05 ml, 5 loading doses, with subsequent doses per protocol-specified maintenance schedule	Brolucizumab: 6 mg/0.05 ml, 5 loading doses	Unspecified	Diabetic Macular Edema	None	1. Patients must give written informed consent before any study related assessments are performed_x000D_ 2. Patients >=18 years of age at baseline_x000D_ 3. Patients with type 1 or type 2 diabetes mellitus and HbA1c of <=10% at screening_x000D_ 4. Medication for the management of diabetes must have been stable within 3 months prior to randomization and is expected to remain stable during the cour…	43308	2021-06-08	Ophthalmic	700	179	27	15.0838	NA	Treatment-emergent (induced+boosted)	NA	NA	NA	NA	NA	NA	NA	NA	NA	NA	NA	Prospective	Randomized	Double	Active controls	Mean change from Baseline in best-corrected visual acuity (BCVA) at Week 52 for the study eye	PR_0080_Therapeutic Exposed_CT0059_A1	51.9553	Treatment period	179	PR_0080_Therapeutic Exposed_CT0059	51.9553
TRUE	CT0059	EU Clinical Trials Register	2017-003960-11	Brolucizumab	BEOVU	PR_0080	CT0059_A1_002	1	Anti-Brolucizumab-Dbll Antibodies	Therapeutic Exposed	Experimental: brolucizumab-dbll 6 mg	Treatment period	Brolucizumab 6 mg/0.05 ml, 5 loading doses, with subsequent doses per protocol-specified maintenance schedule	Brolucizumab: 6 mg/0.05 ml, 5 loading doses	Unspecified	Diabetic Macular Edema	None	1. Patients must give written informed consent before any study related assessments are performed_x000D_ 2. Patients >=18 years of age at baseline_x000D_ 3. Patients with type 1 or type 2 diabetes mellitus and HbA1c of <=10% at screening_x000D_ 4. Medication for the management of diabetes must have been stable within 3 months prior to randomization and is expected to remain stable during the cour…	43308	2021-06-08	Ophthalmic	700	179	93	51.9553	NA	Pre-existing ADA	NA	NA	NA	NA	NA	NA	NA	NA	NA	NA	NA	Prospective	Randomized	Double	Active controls	Mean change from Baseline in best-corrected visual acuity (BCVA) at Week 52 for the study eye	PR_0080_Therapeutic Exposed_CT0059_A1	51.9553	Treatment period	179	PR_0080_Therapeutic Exposed_CT0059	51.9553
[truncated: 3,068 more rows]
[truncated: 7 more columns]
